# Supplementary material for: Genome and methylome of the oleaginous diatom Cyclotella cryptica reveal genetic flexibility toward a high lipid phenotype
Source: Biotechnol Biofuels. 2016 Nov 25;9:258. doi: 10.1186/s13068-016-0670-3 (PMC5124317; doi:10.1186/s13068-016-0670-3)
Supplement: Supplementary file 2 — Additional file 2. OrthoMCL and functional annotation, methylome, DarkHorse, subcellular targeting. ND (no data) indicates data not sufficient enough to determine a value. [file 13068_2016_670_MOESM2_ESM.xlsx]

## Sheet: Annotation, methylome, FPKM
C. cryptica gene ID	OrthoMCL cluster	OrthoMCL cluster size	OrthoMCL cluster Cc gene # >0, Tp=0 (Y=YES, N=NO)	OrthoMCL cluster Tp gene #=Cc gene # (Y=YES, N=NO)	OrthoMCL cluster [Cc gene/Tp gene] >1 *not including Cc unique OrthoMCL cluster (Y=YES, N=NO)	OrthoMCL cluster [Cc gene/Tp gene] <1 (Y=YES, N=NO)	kegg_hit	kegg_description	kegg_pathway	EC	KO	KO_description	KO_pathway	Uniprot	KOG_id	KOG_description	KOG_class	KOG_group	Best Hit Annotation	PFams	Pfams Description	TIGRFams	TIGRFams Description	Transporter Family	Transmembrane Domains	Average FPKM across samples	Fraction Methylation Si+ 0hr	Total Number CG sites Si+ 0hr	Methylation status Si+ 0hr	Fraction Methylation Si- 48hr	Total Number CG sites Si- 48hr	Methylation Status Si- 48hr	DarkHorse lineage *see DarkHorse data sheet
g4273.t1	clust_3459	8	N	N	Y	N	aas:Aasi_1435	hypothetical protein						B3EU24	KOG0505	Myosin phosphatase, regulatory subunit	Posttranslational modification, protein turnover, chaperones	CELLULAR PROCESSES AND SIGNALING	PF13637.1: Ankyrin repeats (many copies) PF00023.25: Ankyrin repeat	PF13637||_GAP_	PF13637||_GAP_				0	3221	0.0329595	160	unmethylated	0.0372	167	unmethylated	Archaea;Crenarchaeota;Thermoprotei;Sulfolobales;Sulfolobaceae;Sulfolobus
g19215.t1	clust_22160	1	Y	N	N	N																			0	10681.7	0.0445926	114	unmethylated	0.0372	130	unmethylated	Archaea;Euryarchaeota;Halobacteria;Halobacteriales;Halobacteriaceae;Halococcus
g21075.t1	clust_16886	2	Y	N	N	N																			0	14172.2	0.861033	34	methylated	0.869	40	methylated	Archaea;Euryarchaeota;Halobacteria;Haloferacales;Haloferacaceae;Haloferax
g727.t1	clust_21153	1	Y	N	N	N																			1	52634.1	0.100422	136	unmethylated	ND	ND	ND	Archaea;Euryarchaeota;Halobacteria;Haloferacales;Haloferacaceae;Halogranum
g5675.t1	clust_11688	3	Y	N	N	N	mew:MSWAN_2341	hypothetical protein																	4	78.9444	ND	0	ND	ND	ND	ND	Archaea;Euryarchaeota;Methanobacteria;Methanobacteriales;Methanobacteriaceae;Methanobacterium
g13589.t1	clust_11688	3	Y	N	N	N	mew:MSWAN_2341	hypothetical protein																	4	78.2778	ND	0	ND	ND	ND	ND	Archaea;Euryarchaeota;Methanobacteria;Methanobacteriales;Methanobacteriaceae;Methanobacterium
g32972.t1	clust_21596	1	Y	N	N	N																			0	0.222222	ND	0	ND	ND	ND	ND	Archaea;Euryarchaeota;Methanomicrobia;Methanosarcinales;Methanosarcinaceae;Methanosarcina
g32680.t1	clust_21846	1	Y	N	N	N																			0	0.111111	ND	0	ND	ND	ND	ND	Archaea;Euryarchaeota;Methanomicrobia;Methanosarcinales;Methanosarcinaceae;Methanosarcina
g2570.t1	clust_12822	3	Y	N	N	N	mba:Mbar_A1661	hypothetical protein						Q46BY7					hypothetical protein	_GAP_||PF01979||_GAP_	_GAP_||Amidohydrolase family||_GAP_				0	3644.22	0.182706	168	unmethylated	ND	ND	ND	Archaea;Euryarchaeota;Methanomicrobia;Methanosarcinales;Methanosarcinaceae;Methanosarcina
g5319.t1	clust_6417	6	N	N	Y	N																			0	1209.06	0.0683701	121	unmethylated	ND	ND	ND	Archaea;Euryarchaeota;Thermoplasmata;Methanomassiliicoccales;Methanomassiliicoccaceae;Candidatus Methanoplasma
g10146.t1	clust_469	25	Y	N	N	N																			0	0.0555556	0.905351	26	methylated	ND	ND	ND	Archaea;Thaumarchaeota;Nitrosopumilales
g16679.t1	clust_6210	6	Y	N	N	N													TIGR00987: himA: integration host factor, alpha subunit PF00216.16: Bacterial DNA-binding protein	_GAP_||PF00216	_GAP_||Bacterial DNA-binding protein				0	1607.61	0.0219286	52	unmethylated	0.0188	62	unmethylated	Bacteria;Actinobacteria;Actinobacteria
g15227.t1	clust_116	70	Y	N	N	N																			0	0.944444	0.820827	18	methylated	ND	ND	ND	Bacteria;Actinobacteria;Actinobacteria;Actinomycetales;Actinomycetaceae;Actinomyces
g11174.t1	clust_9418	4	N	Y	N	N	tps:THAPS_6774	hypothetical protein						B5YMF9					Predicted protein						0	737.778	0.132023	100	unmethylated	ND	ND	ND	Bacteria;Actinobacteria;Actinobacteria;Actinomycetales;Actinomycetaceae;Actinomyces
g2044.t1	clust_12164	3	Y	N	N	N													TIGR00675: dcm: DNA (cytosine-5-)-methyltransferase PF00176.18: SNF2 family N-terminal domain PF00145.12: C-5 cytosine-specific DNA methylase						0	1769.33	0.0414852	82	unmethylated	0.0325	91	unmethylated	Bacteria;Actinobacteria;Actinobacteria;Bifidobacteriales;Bifidobacteriaceae;Bifidobacterium
g1799.t1	clust_1494	12	N	N	Y	N													PF05183.7: RNA dependent RNA polymerase PF13456.1: Reverse transcriptase-like	_GAP_||PF13456||_GAP_	_GAP_||PF13456||_GAP_				0	321.389	0.0295739	132	unmethylated	0.0319	141	unmethylated	Bacteria;Actinobacteria;Actinobacteria;Corynebacteriales;Corynebacteriaceae;Corynebacterium
g19263.t1	clust_4810	7	N	Y	N	N													PF08000.6: Protein of unknown function (DUF1696)	PF08000	Protein of unknown function (DUF1696)				0	0.0555556	ND	0	ND	ND	ND	ND	Bacteria;Actinobacteria;Actinobacteria;Corynebacteriales;Mycobacteriaceae
g31021.t1	clust_16179	2	Y	N	N	N																			0	0.0555556	0.937143	110	methylated	ND	ND	ND	Bacteria;Actinobacteria;Actinobacteria;Corynebacteriales;Mycobacteriaceae;Mycobacterium
g7225.t1	clust_20713	1	Y	N	N	N																			0	0.0555556	0.930863	4	methylated	0.956	4	methylated	Bacteria;Actinobacteria;Actinobacteria;Corynebacteriales;Mycobacteriaceae;Mycobacterium
g31461.t1	clust_374	30	Y	N	N	N																			0	0.111111	0.667625	29	methylated	0.842	44	methylated	Bacteria;Actinobacteria;Actinobacteria;Corynebacteriales;Mycobacteriaceae;Mycobacterium
g31696.t1	clust_374	30	Y	N	N	N																			0	0.0555556	0.583025	27	methylated	ND	ND	ND	Bacteria;Actinobacteria;Actinobacteria;Corynebacteriales;Mycobacteriaceae;Mycobacterium
g15634.t1	clust_8992	4	N	N	Y	N	tps:THAPSDRAFT_22940	hypothetical protein						B8C406											0	7133.56	0.391014	448	unmethylated	0.394	454	unmethylated	Bacteria;Actinobacteria;Actinobacteria;Corynebacteriales;Mycobacteriaceae;Mycobacterium
g3467.t1	clust_20982	1	Y	N	N	N	fri:FraEuI1c_5715	short-chain dehydrogenase/reductase SDR; K07124			K07124			E3IVP7					TIGR01830: 3oxo_ACP_reduc: 3-oxoacyl-[acyl-carrier-protein] reductase PF00106.20: short chain dehydrogenase PF08659.5: KR domain	_GAP_||PF00106||_GAP_	_GAP_||short chain dehydrogenase||_GAP_				0	647.333	0.0235895	128	unmethylated	ND	ND	ND	Bacteria;Actinobacteria;Actinobacteria;Corynebacteriales;Mycobacteriaceae;Mycobacterium
g13109.t1	clust_1756	11	N	Y	N	N	rop:ROP_63250	glpK; glycerol kinase (EC:2.7.1.30); K00864 glycerol kinase [EC:2.7.1.30]	rop01100||rop00561	2.7.1.30	K00864	glycerol kinase [EC:2.7.1.30]	Glycerolipid metabolism || PPAR signaling pathway || Plant-pathogen interaction	C1B177					TIGR01311: glycerol_kin: glycerol kinase	_GAP_||PF00370||PF02782||_GAP_	_GAP_||FGGY family of carbohydrate kinases, N-terminal domain||FGGY family of carbohydrate kinases, C-terminal domain||_GAP_	_GAP_||TIGR01311	_GAP_||glycerol kinase		0	1170.56	0.00977086	160	unmethylated	0.00793	171	unmethylated	Bacteria;Actinobacteria;Actinobacteria;Micrococcales;Cellulomonadaceae;Cellulomonas
g20228.t1	clust_22094	1	Y	N	N	N	fps:FP0845	hypothetical protein; K06966			K06966			A6GXX2					TIGR00730: TIGR00730: TIGR00730 family protein PF03641.9: Possible lysine decarboxylase	_GAP_||PF03641	_GAP_||Possible lysine decarboxylase				0	1078.11	0.0732333	166	unmethylated	ND	ND	ND	Bacteria;Actinobacteria;Actinobacteria;Micrococcales;Dermabacteraceae;Brachybacterium
g8248.t1	clust_6489	6	N	N	Y	N	fal:FRAAL3161	putative integral membrane protein						Q0RL00					putative membrane protein	_GAP_||PF03988||_GAP_	_GAP_||Repeat of Unknown Function (DUF347) ||_GAP_				7	4518.67	0.0510891	102	unmethylated	0.0465	110	unmethylated	Bacteria;Actinobacteria;Actinobacteria;Micrococcales;Microbacteriaceae;Cryobacterium
g22326.t1	clust_12379	3	Y	N	N	N																			0	0.166667	0.905459	80	methylated	0.921	83	methylated	Bacteria;Actinobacteria;Actinobacteria;Micrococcales;Micrococcaceae;Arthrobacter
g28630.t1	clust_11680	3	Y	N	N	N													hypothetical protein						1	3505.5	0.00523286	91	unmethylated	0.01	99	unmethylated	Bacteria;Actinobacteria;Actinobacteria;Micrococcales;Micrococcaceae;Arthrobacter
g31857.t1	clust_20182	1	Y	N	N	N																			0	101.444	0.068879	80	unmethylated	ND	ND	ND	Bacteria;Actinobacteria;Actinobacteria;Micrococcales;Micrococcaceae;Micrococcus
g453.t1	clust_12024	3	Y	N	N	N	pvx:PVX_002610	hypothetical protein						A5KBT8											0	446.111	0.030012	81	unmethylated	ND	ND	ND	Bacteria;Actinobacteria;Actinobacteria;Micromonosporales;Micromonosporaceae;Micromonospora
g14226.t1	clust_12024	3	Y	N	N	N																			0	3994.06	0.170106	82	unmethylated	0.168	87	unmethylated	Bacteria;Actinobacteria;Actinobacteria;Propionibacteriales;Propionibacteriaceae;Propionibacterium
g13605.t1	clust_11703	3	Y	N	N	N									KOG0616	cAMP-dependent protein kinase catalytic subunit (PKA)	Signal transduction mechanisms	CELLULAR PROCESSES AND SIGNALING	TIGR03903: TOMM_kin_cyc: TOMM system kinase/cyclase multidomain protein PF00069.20: Protein kinase domain PF07714.12: Protein tyrosine kinase	PF00069||_GAP_	Protein kinase domain||_GAP_				0	354.611	0.0194965	270	unmethylated	ND	ND	ND	Bacteria;Actinobacteria;Actinobacteria;Propionibacteriales;Propionibacteriaceae;Tessaracoccus
g12153.t1	clust_20389	1	Y	N	N	N																			0	4656.28	0.287005	18	unmethylated	0.265	23	unmethylated	Bacteria;Actinobacteria;Actinobacteria;Pseudonocardiales;Pseudonocardiaceae;Actinoalloteichus
g10379.t1	clust_20510	1	Y	N	N	N	csc:Csac_0278	hypothetical protein						A4XG90					PF08450.7: SMP-30/Gluconolaconase/LRE-like region						0	2226.22	0.0812201	166	unmethylated	0.083	173	unmethylated	Bacteria;Actinobacteria;Actinobacteria;Pseudonocardiales;Pseudonocardiaceae;Alloactinosynnema
g8925.t1	clust_12410	3	Y	N	N	N																			0	1077.89	ND	0	ND	ND	ND	ND	Bacteria;Actinobacteria;Actinobacteria;Streptomycetales;Streptomycetaceae;Streptomyces
g18238.t1	clust_77	96	N	N	Y	N	ddr:Deide_17430	serine proteinase						C1CWZ7	KOG1153	Subtilisin-related protease/Vacuolar protease B	Posttranslational modification, protein turnover, chaperones	CELLULAR PROCESSES AND SIGNALING	TIGR03921: T7SS_mycosin: type VII secretion-associated serine protease mycosin PF00082.17: Subtilase family	_GAP_||PF00082||PF00754||_GAP_	_GAP_||Subtilase family||F5/8 type C domain||_GAP_				0	197.556	0.976118	108	methylated	ND	ND	ND	Bacteria;Actinobacteria;Actinobacteria;Streptomycetales;Streptomycetaceae;Streptomyces
g32579.t1	clust_1980	10	Y	N	N	N																			0	159.333	0.961529	14	methylated	ND	ND	ND	Bacteria;Actinobacteria;Actinobacteria;Streptomycetales;Streptomycetaceae;Streptomyces
g29280.t1	clust_21314	1	Y	N	N	N																			0	0.222222	0.942438	44	methylated	ND	ND	ND	Bacteria;Actinobacteria;Actinobacteria;Streptomycetales;Streptomycetaceae;Streptomyces
g3352.t1	clust_4737	7	Y	N	N	N																			0	0.0555556	0.94007	198	methylated	ND	ND	ND	Bacteria;Actinobacteria;Actinobacteria;Streptomycetales;Streptomycetaceae;Streptomyces
g32615.t1	clust_1980	10	Y	N	N	N																			0	320.556	0.753328	50	methylated	ND	ND	ND	Bacteria;Actinobacteria;Actinobacteria;Streptomycetales;Streptomycetaceae;Streptomyces
g19142.t1	clust_77	96	N	N	Y	N									KOG1153	Subtilisin-related protease/Vacuolar protease B	Posttranslational modification, protein turnover, chaperones	CELLULAR PROCESSES AND SIGNALING	TIGR03921: T7SS_mycosin: type VII secretion-associated serine protease mycosin PF00082.17: Subtilase family PF05922.11: Peptidase inhibitor I9	_GAP_||PF00082||PF00754||_GAP_	_GAP_||Subtilase family||F5/8 type C domain||_GAP_				0	14172.2	0.704774	103	methylated	ND	ND	ND	Bacteria;Actinobacteria;Actinobacteria;Streptomycetales;Streptomycetaceae;Streptomyces
g16946.t1	clust_20032	1	Y	N	N	N	mlu:Mlut_09850	short-chain dehydrogenase of unknown substrate specificity						C5CAW8					TIGR01963: PHB_DH: 3-hydroxybutyrate dehydrogenase PF00106.20: short chain dehydrogenase PF08659.5: KR domain	_GAP_||PF00106	_GAP_||short chain dehydrogenase				4	156.556	0.381043	78	unmethylated	ND	ND	ND	Bacteria;Actinobacteria;Actinobacteria;Streptomycetales;Streptomycetaceae;Streptomyces
g30199.t1	clust_1311	13	Y	N	N	N	rpf:Rpic12D_4715	amine oxidase						C6BQA5	KOG0029	Amine oxidase	Secondary metabolites biosynthesis, transport and catabolism	METABOLISM	TIGR03467: HpnE: squalene-associated FAD-dependent desaturase PF01593.19: Flavin containing amine oxidoreductase PF13450.1: NAD(P)-binding Rossmann-like domain	PF01593	Flavin containing amine oxidoreductase				0	2643.44	0.351054	14	unmethylated	ND	ND	ND	Bacteria;Actinobacteria;Actinobacteria;Streptomycetales;Streptomycetaceae;Streptomyces
g30852.t1	clust_16362	2	Y	N	N	N																			0	226.778	0.151252	52	unmethylated	ND	ND	ND	Bacteria;Actinobacteria;Actinobacteria;Streptomycetales;Streptomycetaceae;Streptomyces
g9793.t1	clust_16	246	N	N	Y	N	dal:Dalk_3239	heat shock protein DnaJ domain protein; K05516 curved DNA-binding protein			K05516	curved DNA-binding protein		B8FGM0	KOG0714	Molecular chaperone (DnaJ superfamily)	Posttranslational modification, protein turnover, chaperones	CELLULAR PROCESSES AND SIGNALING	TIGR02349: DnaJ_bact: chaperone protein DnaJ PF00226.26: DnaJ domain	PF00226||_GAP_	DnaJ domain||_GAP_				0	1735	0.0185375	56	unmethylated	ND	ND	ND	Bacteria;Actinobacteria;Actinobacteria;Streptomycetales;Streptomycetaceae;Streptomyces
g31850.t1	clust_20185	1	Y	N	N	N																			0	60.7778	0.000768049	62	unmethylated	ND	ND	ND	Bacteria;Actinobacteria;Actinobacteria;Streptomycetales;Streptomycetaceae;Streptomyces
g17710.t1	clust_6147	6	Y	N	N	N	tfu:Tfu_0561	acetyltransferase						Q47SG8					acetyltransferase	_GAP_||PF00583	_GAP_||Acetyltransferase (GNAT) family				0	1297	0.0409151	58	unmethylated	ND	ND	ND	Bacteria;Actinobacteria;Actinobacteria;Streptosporangiales;Nocardiopsaceae;Nocardiopsis
g31689.t1	clust_20294	1	Y	N	N	N																			0	156.278	0.0176435	30	unmethylated	0.00577	38	unmethylated	Bacteria;Actinobacteria;Actinobacteria;Streptosporangiales;Nocardiopsaceae;Nocardiopsis
g22218.t1	clust_77	96	N	N	Y	N														_GAP_||PF00754||_GAP_	_GAP_||F5/8 type C domain||_GAP_				1	4497.28	0.420024	97	unmethylated	0.421	103	unmethylated	Bacteria;Bacteroidetes;Bacteroidia;Bacteroidales;Bacteroidaceae;Bacteroides
g9284.t1	clust_102	80	N	N	Y	N	tps:THAPSDRAFT_37707	hypothetical protein						B8CD89					PF02493.15: MORN repeat	_GAP_||PF02493||_GAP_	_GAP_||MORN repeat||_GAP_				0	6710.33	0.0642359	124	unmethylated	0.0822	134	unmethylated	Bacteria;Bacteroidetes;Bacteroidia;Bacteroidales;Bacteroidaceae;Bacteroides
g18843.t1	clust_102	80	N	N	Y	N													PF02493.15: MORN repeat	_GAP_||PF02493||_GAP_	_GAP_||MORN repeat||_GAP_				0	2267.5	0.0536149	100	unmethylated	0.0543	106	unmethylated	Bacteria;Bacteroidetes;Bacteroidia;Bacteroidales;Bacteroidaceae;Bacteroides
g17555.t1	clust_77	96	N	N	Y	N													PF04969.11: CS domain	_GAP_||PF00754||_GAP_	_GAP_||F5/8 type C domain||_GAP_				0	314.056	0.276555	172	unmethylated	ND	ND	ND	Bacteria;Bacteroidetes;Bacteroidia;Bacteroidales;Marinilabiliaceae;Saccharicrinis
g10133.t1	clust_1136	14	N	N	Y	N	tps:THAPSDRAFT_260744	adenosylmehtionine-8-amino-7-oxononanoate aminotransferase (EC:2.6.1.62)						B8BSQ3					TIGR00508: bioA: adenosylmethionine-8-amino-7-oxononanoate transaminase PF00202.16: Aminotransferase class-III	_GAP_||PF00202||_GAP_	_GAP_||Aminotransferase class-III||_GAP_				0	1255	0.181572	180	unmethylated	0.181	195	unmethylated	Bacteria;Bacteroidetes;Bacteroidia;Bacteroidales;Porphyromonadaceae;Parabacteroides
g16343.t1	clust_140	64	N	Y	N	N													TIGR00376: TIGR00376: putative DNA helicase PF05183.7: RNA dependent RNA polymerase PF13087.1: AAA domain	_GAP_||PF05183||_GAP_||PF13086||PF13087||_GAP_||PF13538||_GAP_	_GAP_||RNA dependent RNA polymerase||_GAP_||PF13086||PF13087||_GAP_||PF13538||_GAP_				0	6198.44	0.65105	498	methylated	0.649	503	methylated	Bacteria;Bacteroidetes;Bacteroidia;Bacteroidales;Prevotellaceae;Prevotella
g12832.t1	clust_4	413	N	N	Y	N	ppp:PHYPADRAFT_139883	hypothetical protein						A9T3X8	KOG0619	FOG: Leucine rich repeat	General function prediction only	POORLY CHARACTERIZED		_GAP_||PF00560||_GAP_||PF12799||_GAP_	_GAP_||Leucine Rich Repeat||_GAP_||PF12799||_GAP_				1	7085.06	0.12994	302	unmethylated	0.13	316	unmethylated	Bacteria;Bacteroidetes;Bacteroidia;Bacteroidales;Prevotellaceae;Prevotella
g11945.t1	clust_4	413	N	N	Y	N	tps:THAPS_41328	hypothetical protein						B5YMW6					PF12799.2: Leucine Rich repeats (2 copies) PF13855.1: Leucine rich repeat	_GAP_||PF12799	_GAP_||PF12799				1	2330.11	0.0425684	286	unmethylated	0.0412	295	unmethylated	Bacteria;Bacteroidetes;Bacteroidia;Bacteroidales;Prevotellaceae;Prevotella
g15410.t1	clust_33	156	Y	N	N	N	ota:Ot08g00650	hypothetical protein						Q013X5					TIGR02167: Liste_lipo_26: bacterial surface protein 26-residue repeat	_GAP_||PF03382||_GAP_	_GAP_||Mycoplasma protein of unknown function, DUF285||_GAP_	_GAP_||TIGR02167||_GAP_	_GAP_||bacterial surface protein 26-residue repeat||_GAP_		0	1030.44	0	1	unmethylated	ND	ND	ND	Bacteria;Bacteroidetes;Cytophagia;Cytophagales;Cyclobacteriaceae
g1446.t1	clust_77	96	N	N	Y	N	npu:Npun_R4058	S-layer domain-containing protein						B2J7J1					PF13229.1: Right handed beta helix region	_GAP_||PF13229||_GAP_	_GAP_||PF13229||_GAP_				1	3434.17	0.0433364	282	unmethylated	0.0422	291	unmethylated	Bacteria;Bacteroidetes;Cytophagia;Cytophagales;Cytophagaceae;Hymenobacter
g15325.t1	clust_57	114	N	N	Y	N	cyb:CYB_2757	fasciclin domain-containing protein						Q2JI80					PF02469.17: Fasciclin domain	_GAP_||PF02469	_GAP_||Fasciclin domain				0	6595.61	0.703146	72	methylated	ND	ND	ND	Bacteria;Bacteroidetes;Cytophagia;Cytophagales;Cytophagaceae;Leadbetterella
g13450.t1	clust_57	114	N	N	Y	N													PF02469.17: Fasciclin domain	_GAP_||PF02469	_GAP_||Fasciclin domain				0	29230.6	0.226903	64	unmethylated	ND	ND	ND	Bacteria;Bacteroidetes;Cytophagia;Cytophagales;Cytophagaceae;Leadbetterella
g9515.t1	clust_57	114	N	N	Y	N	cyb:CYB_2757	fasciclin domain-containing protein						Q2JI80					PF02469.17: Fasciclin domain	_GAP_||PF02469	_GAP_||Fasciclin domain				0	21860.2	0.0778303	58	unmethylated	ND	ND	ND	Bacteria;Bacteroidetes;Cytophagia;Cytophagales;Cytophagaceae;Leadbetterella
g58.t1	clust_33	156	Y	N	N	N	ota:Ot08g00650	hypothetical protein						Q013X5					TIGR02167: Liste_lipo_26: bacterial surface protein 26-residue repeat PF03382.9: Mycoplasma protein of unknown function, DUF285	PF03382	Mycoplasma protein of unknown function, DUF285	TIGR02167	bacterial surface protein 26-residue repeat		0	6.77778	0.977312	8	methylated	0.961	8	methylated	Bacteria;Bacteroidetes;Cytophagia;Cytophagales;Cytophagaceae;Microscilla
g24810.t1	clust_8805	4	Y	N	N	N													PF14312.1: FG-GAP repeat	_GAP_||PF14312||_GAP_	_GAP_||PF14312||_GAP_				0	447.389	0.0262803	53	unmethylated	ND	ND	ND	Bacteria;Bacteroidetes;Cytophagia;Cytophagales;Cytophagaceae;Microscilla
g13898.t1	clust_696	19	Y	N	N	N	atm:ANT_19330	hypothetical protein						E8N695						_GAP_||PF05548||_GAP_||PF07691||_GAP_	_GAP_||Gametolysin peptidase M11||_GAP_||PA14 domain||_GAP_				0	2304.39	0.304704	272	unmethylated	0.308	282	unmethylated	Bacteria;Bacteroidetes;Cytophagia;Cytophagales;Cytophagaceae;Pontibacter
g18136.t1	clust_8805	4	Y	N	N	N													PF14312.1: FG-GAP repeat	_GAP_||PF14312||_GAP_	_GAP_||PF14312||_GAP_				1	70576.8	0.908376	122	methylated	0.901	130	methylated	Bacteria;Bacteroidetes;Cytophagia;Cytophagales;Flammeovirgaceae
g25362.t1	clust_77	96	N	N	Y	N	tps:THAPSDRAFT_11897	hypothetical protein						B8CFV9					PF00754.20: F5/8 type C domain	_GAP_||PF00754	_GAP_||F5/8 type C domain				1	19.5556	0.869938	70	methylated	0.858	77	methylated	Bacteria;Bacteroidetes;Flavobacteriia;Flavobacteriales;Flavobacteriaceae
g17668.t1	clust_77	96	N	N	Y	N													PF00754.20: F5/8 type C domain	_GAP_||PF00754	_GAP_||F5/8 type C domain				1	8447	0.246176	80	unmethylated	0.257	89	unmethylated	Bacteria;Bacteroidetes;Flavobacteriia;Flavobacteriales;Flavobacteriaceae
g23952.t1	clust_77	96	N	N	Y	N														PF00754||_GAP_	F5/8 type C domain||_GAP_				0	1476.94	0.0542076	81	unmethylated	0.0435	94	unmethylated	Bacteria;Bacteroidetes;Flavobacteriia;Flavobacteriales;Flavobacteriaceae
g14986.t1	clust_77	96	N	N	Y	N														_GAP_||PF00754	_GAP_||F5/8 type C domain				0	99.3333	0.702659	32	methylated	ND	ND	ND	Bacteria;Bacteroidetes;Flavobacteriia;Flavobacteriales;Flavobacteriaceae;Aquimarina
g3841.t1	clust_20953	1	Y	N	N	N	nve:NEMVE_v1g2233	hypothetical protein						A7T1I4					Predicted protein [Source:UniProtKB/TrEMBL;Acc:A7T1I4]						0	0.722222	0.932577	114	methylated	ND	ND	ND	Bacteria;Bacteroidetes;Flavobacteriia;Flavobacteriales;Flavobacteriaceae;Capnocytophaga
g23969.t1	clust_13084	3	Y	N	N	N													PF00094.20: von Willebrand factor type D domain						0	16669.6	0.779444	82	methylated	0.752	91	methylated	Bacteria;Bacteroidetes;Flavobacteriia;Flavobacteriales;Flavobacteriaceae;Capnocytophaga
g1696.t1	clust_3322	8	N	N	Y	N	phu:Phum_PHUM235780	hypothetical protein; K03424 TatD DNase family protein [EC:3.1.21.-]			K03424	TatD DNase family protein [EC:3.1.21.-]		E0VIY4	KOG3020	TatD-related DNase	Replication, recombination and repair	INFORMATION STORAGE AND PROCESSING	TIGR00010: TIGR00010: hydrolase, TatD family PF01833.19: IPT/TIG domain PF01026.16: TatD related DNase	PF01026	TatD related DNase				0	332.5	0.0164737	66	unmethylated	ND	ND	ND	Bacteria;Bacteroidetes;Flavobacteriia;Flavobacteriales;Flavobacteriaceae;Chryseobacterium
g22119.t1	clust_6855	6	Y	N	N	N														_GAP_||PF04371	_GAP_||Porphyromonas-type peptidyl-arginine deiminase				0	1376.78	0.00826096	102	unmethylated	0.0052	108	unmethylated	Bacteria;Bacteroidetes;Flavobacteriia;Flavobacteriales;Flavobacteriaceae;Chryseobacterium
g10900.t1	clust_14	260	Y	N	N	N													PF13855.1: Leucine rich repeat PF12799.2: Leucine Rich repeats (2 copies)						1	0.277778	0.564514	192	methylated	0.565	200	methylated	Bacteria;Bacteroidetes;Flavobacteriia;Flavobacteriales;Flavobacteriaceae;Flavobacterium
g14637.t1	clust_9177	4	Y	N	N	N	geb:GM18_0963	group 1 glycosyl transferase						E8WKF2					PF14307.1: Glycosyltransferase WbsX	_GAP_||PF14307	_GAP_||PF14307				0	474.444	0.0582872	136	unmethylated	0.061	147	unmethylated	Bacteria;Bacteroidetes;Flavobacteriia;Flavobacteriales;Flavobacteriaceae;Flavobacterium
g22770.t1	clust_33	156	Y	N	N	N	srm:PSR_61030	conserved hypothetical protein containing fibronectin, type III domain											TIGR02167: Liste_lipo_26: bacterial surface protein 26-residue repeat PF03382.9: Mycoplasma protein of unknown function, DUF285	_GAP_||PF03382	_GAP_||Mycoplasma protein of unknown function, DUF285	_GAP_||TIGR02167||_GAP_	_GAP_||bacterial surface protein 26-residue repeat||_GAP_		1	721.222	0.0467444	221	unmethylated	0.0455	233	unmethylated	Bacteria;Bacteroidetes;Flavobacteriia;Flavobacteriales;Flavobacteriaceae;Flavobacterium
g13547.t1	clust_20276	1	Y	N	N	N													hypothetical protein	PF12681	PF12681				0	1549.78	0.0422085	30	unmethylated	ND	ND	ND	Bacteria;Bacteroidetes;Flavobacteriia;Flavobacteriales;Flavobacteriaceae;Flavobacterium
g26343.t1	clust_33	156	Y	N	N	N													TIGR02167: Liste_lipo_26: bacterial surface protein 26-residue repeat	_GAP_||PF03382	_GAP_||Mycoplasma protein of unknown function, DUF285	_GAP_||TIGR02167||_GAP_	_GAP_||bacterial surface protein 26-residue repeat||_GAP_		1	334.167	0.0274231	156	unmethylated	0.0244	169	unmethylated	Bacteria;Bacteroidetes;Flavobacteriia;Flavobacteriales;Flavobacteriaceae;Formosa
g20878.t1	clust_15364	2	Y	N	N	N													TIGR00093: TIGR00093: pseudouridine synthase PF00849.17: RNA pseudouridylate synthase	PF00849||_GAP_	RNA pseudouridylate synthase||_GAP_				0	964.111	0	10	unmethylated	0	11	unmethylated	Bacteria;Bacteroidetes;Flavobacteriia;Flavobacteriales;Flavobacteriaceae;Gillisia
g17175.t1	clust_1157	14	N	N	Y	N	pti:PHATRDRAFT_48888	hypothetical protein						B7G8R0											1	2976.22	0.0382399	172	unmethylated	0.0364	179	unmethylated	Bacteria;Bacteroidetes;Flavobacteriia;Flavobacteriales;Flavobacteriaceae;Mangrovimonas
g20262.t1	clust_22091	1	Y	N	N	N													hypothetical protein	PF08327	Activator of Hsp90 ATPase homolog 1-like protein				0	1483.78	0.00115741	48	unmethylated	ND	ND	ND	Bacteria;Bacteroidetes;Flavobacteriia;Flavobacteriales;Flavobacteriaceae;Mangrovimonas
g17447.t1	clust_33	156	Y	N	N	N	ota:Ot08g00650	hypothetical protein						Q013X5					TIGR02167: Liste_lipo_26: bacterial surface protein 26-residue repeat PF03382.9: Mycoplasma protein of unknown function, DUF285 PF13540.1: Regulator of chromosome condensation (RCC1) repeat	_GAP_||PF03382||_GAP_	_GAP_||Mycoplasma protein of unknown function, DUF285||_GAP_	_GAP_||TIGR02167||_GAP_	_GAP_||bacterial surface protein 26-residue repeat||_GAP_		0	260.778	0.592742	67	methylated	0.614	68	methylated	Bacteria;Bacteroidetes;Flavobacteriia;Flavobacteriales;Flavobacteriaceae;Olleya
g21696.t1	clust_33	156	Y	N	N	N	ota:Ot08g00650	hypothetical protein						Q013X5					lipoprotein Q-related gene	_GAP_||PF03382	_GAP_||Mycoplasma protein of unknown function, DUF285	_GAP_||TIGR02167	_GAP_||bacterial surface protein 26-residue repeat		0	6.11111	0.945733	12	methylated	0.942	13	methylated	Bacteria;Bacteroidetes;Flavobacteriia;Flavobacteriales;Flavobacteriaceae;Psychroflexus
g11992.t1	clust_72	99	N	Y	N	N	cyj:Cyan7822_0726	nidogen, extracellular region						E0UBC3											0	237.944	0.971084	90	methylated	ND	ND	ND	Bacteria;Bacteroidetes;Flavobacteriia;Flavobacteriales;Flavobacteriaceae;Salegentibacter
g22190.t1	clust_7546	5	Y	N	N	N	ddi:DDB_G0279357	hypothetical protein; K13051 beta-aspartyl-peptidase (threonine type) [EC:3.4.19.5]		3.4.19.5	K13051	beta-aspartyl-peptidase (threonine type) [EC:3.4.19.5]		Q54WW4					PF01112.13: Asparaginase	PF01112	Asparaginase				0	671.222	ND	0	ND	ND	ND	ND	Bacteria;Bacteroidetes;Sphingobacteriia;Sphingobacteriales;Chitinophagaceae
g1955.t1	clust_9883	4	Y	N	N	N	olu:OSTLU_13349	hypothetical protein						A4S940					TIGR03989: Rxyl_3153: oxidoreductase, Rxyl_3153 family PF08240.7: Alcohol dehydrogenase GroES-like domain PF00107.21: Zinc-binding dehydrogenase	_GAP_||PF08240||_GAP_||PF00107||_GAP_	_GAP_||Alcohol dehydrogenase GroES-like domain||_GAP_||Zinc-binding dehydrogenase||_GAP_				0	2245.11	0.0394478	144	unmethylated	0.0387	152	unmethylated	Bacteria;Bacteroidetes;Sphingobacteriia;Sphingobacteriales;Chitinophagaceae
g13155.t1	clust_7546	5	Y	N	N	N	ddi:DDB_G0279357	hypothetical protein; K13051 beta-aspartyl-peptidase (threonine type) [EC:3.4.19.5]		3.4.19.5	K13051	beta-aspartyl-peptidase (threonine type) [EC:3.4.19.5]		Q54WW4					PF01112.13: Asparaginase	PF01112	Asparaginase				0	806.167	0	6	unmethylated	0	7	unmethylated	Bacteria;Bacteroidetes;Sphingobacteriia;Sphingobacteriales;Chitinophagaceae
g15130.t1	clust_20173	1	Y	N	N	N													TIGR02734: crtI_fam: phytoene desaturase PF01266.19: FAD dependent oxidoreductase PF13450.1: NAD(P)-binding Rossmann-like domain	_GAP_||PF13450||_GAP_||PF01266||_GAP_	_GAP_||PF13450||_GAP_||FAD dependent oxidoreductase||_GAP_				0	715.722	0.0154763	175	unmethylated	0.0169	186	unmethylated	Bacteria;Bacteroidetes;Sphingobacteriia;Sphingobacteriales;Saprospiraceae;Haliscomenobacter
g22457.t1	clust_8117	5	Y	N	N	N	swi:Swit_1684	FAD-binding monooxygenase						A5V6Y1					TIGR01984: UbiH: 2-polyprenyl-6-methoxyphenol 4-hydroxylase PF01494.14: FAD binding domain	_GAP_||PF01494||_GAP_	_GAP_||FAD binding domain||_GAP_				0	1263.28	0.0765574	109	unmethylated	ND	ND	ND	Bacteria;Bacteroidetes;Sphingobacteriia;Sphingobacteriales;Sphingobacteriaceae;Sphingobacterium
g19512.t1	clust_22137	1	Y	N	N	N																			1	24.2222	0.229234	316	unmethylated	0.226	323	unmethylated	Bacteria;Chlamydiae;Chlamydiia;Chlamydiales;Chlamydiaceae;Chlamydia
g3720.t1	clust_13	266	N	Y	N	N	pti:PHATRDRAFT_15859	hypothetical protein						B7GAX5						_GAP_||PF03457	_GAP_||Helicase associated domain				0	3087.94	0.0244906	90	unmethylated	ND	ND	ND	Bacteria;Chlamydiae;Chlamydiia;Chlamydiales;Chlamydiaceae;Chlamydia
g6806.t1	clust_676	20	Y	N	N	N													PF13475.1: Domain of unknown function (DUF4116)	_GAP_||PF13475||_GAP_	_GAP_||PF13475||_GAP_				0	1870.39	0.00868565	120	unmethylated	ND	ND	ND	Bacteria;Chlamydiae;Chlamydiia;Chlamydiales;Parachlamydiaceae;Neochlamydia
g7623.t1	clust_20681	1	Y	N	N	N	bbt:BBta_5641	putative S-adenosyl-L-methionine (SAM)-dependent methyltransferase						A5EN55					TIGR02081: metW: methionine biosynthesis protein MetW PF08241.7: Methyltransferase domain PF08242.7: Methyltransferase domain	_GAP_||PF08241||_GAP_	_GAP_||Methyltransferase domain||_GAP_				0	1897.94	0.0557099	36	unmethylated	ND	ND	ND	Bacteria;Chlorobi;Chlorobia;Chlorobiales;Chlorobiaceae;Chlorobium
g19297.t1	clust_534	23	N	N	Y	N													TIGR00700: GABAtrnsam: 4-aminobutyrate transaminase PF00202.16: Aminotransferase class-III	PF00202||_GAP_	Aminotransferase class-III||_GAP_				0	5107.17	0.0288634	176	unmethylated	ND	ND	ND	Bacteria;Chloroflexi;Anaerolineae
g18697.t1	clust_7744	5	Y	N	N	N	mph:MLP_11270	phosphoenolpyruvate synthase family protein; K01007 pyruvate, water dikinase [EC:2.7.9.2]	mph00620||mph01120||mph00680||mph01100	2.7.9.2	K01007	pyruvate, water dikinase [EC:2.7.9.2]	Pyruvate metabolism || Methane metabolism || Carbon fixation pathways in prokaryotes || Carbon metabolism						TIGR01418: PEP_synth: phosphoenolpyruvate synthase PF01326.14: Pyruvate phosphate dikinase, PEP/pyruvate binding domain PF00391.18: PEP-utilising enzyme, mobile domain	PF01326||_GAP_||PF00391	Pyruvate phosphate dikinase, PEP/pyruvate binding domain||_GAP_||PEP-utilising enzyme, mobile domain				0	521.111	0.12694	280	unmethylated	0.128	289	unmethylated	Bacteria;Chloroflexi;Anaerolineae;Anaerolineales;Anaerolineaceae;Anaerolinea
g9937.t1	clust_32	157	N	N	N	Y	nve:NEMVE_v1g205559	hypothetical protein						A7S203					Predicted protein [Source:UniProtKB/TrEMBL;Acc:A7S203]						1	1146.94	0.0332788	235	unmethylated	ND	ND	ND	Bacteria;Chloroflexi;Chloroflexia;Chloroflexales;Chloroflexineae;Chloroflexaceae;Chloroflexus
g17446.t1	clust_116	70	Y	N	N	N																			0	152.944	0.956761	85	methylated	0.952	98	methylated	Bacteria;Chloroflexi;Chloroflexia;Chloroflexales;Roseiflexineae;Roseiflexaceae;Roseiflexus
g18826.t1	clust_165	56	N	N	Y	N	cyt:cce_3203	hypothetical protein						B1WXL0					PEP-CTERM putative exosortase interaction domain	_GAP_||PF04886	_GAP_||PT repeat				0	672.222	0.0656204	180	unmethylated	ND	ND	ND	Bacteria;Cyanobacteria;Nostocales;Nostocaceae;Cylindrospermum
g2227.t1	clust_49	123	N	N	Y	N	cag:Cagg_0808	laminin G, domain-containing 2						B8G5M0						_GAP_||PF04886||_GAP_	_GAP_||PT repeat||_GAP_				0	1.83333	0.908962	186	methylated	0.922	190	methylated	Bacteria;Cyanobacteria;Nostocales;Rivulariaceae;Calothrix
g9046.t1	clust_77	96	N	N	Y	N	tps:THAPSDRAFT_22777	hypothetical protein						B8C327											1	3225.39	0.295768	185	unmethylated	ND	ND	ND	Bacteria;Cyanobacteria;Nostocales;Rivulariaceae;Calothrix
g17639.t1	clust_49	123	N	N	Y	N																			0	466.444	0.0582491	126	unmethylated	0.0576	137	unmethylated	Bacteria;Cyanobacteria;Nostocales;Rivulariaceae;Calothrix
g20621.t1	clust_77	96	N	N	Y	N	tps:THAPSDRAFT_8219	hypothetical protein						B8C8R2						_GAP_||PF04886||_GAP_	_GAP_||PT repeat||_GAP_				0	582.944	0.0554643	266	unmethylated	ND	ND	ND	Bacteria;Cyanobacteria;Nostocales;Rivulariaceae;Calothrix
g31941.t1	clust_15466	2	Y	N	N	N	hch:HCH_01321	hypothetical protein						Q2SMD5											0	71.1111	0.00724638	46	unmethylated	ND	ND	ND	Bacteria;Cyanobacteria;Oscillatoriophycideae;Chroococcales
g8760.t1	clust_20605	1	Y	N	N	N																			0	1433	0.00464905	170	unmethylated	0.00386	180	unmethylated	Bacteria;Cyanobacteria;Oscillatoriophycideae;Chroococcales
g6146.t1	clust_6630	6	Y	N	N	N																			1	1993.83	0.0599427	150	unmethylated	0.068	161	unmethylated	Bacteria;Cyanobacteria;Oscillatoriophycideae;Chroococcales;Crocosphaera
g28017.t1	clust_11934	3	Y	N	N	N	rpf:Rpic12D_4715	amine oxidase						C6BQA5	KOG0029	Amine oxidase	Secondary metabolites biosynthesis, transport and catabolism	METABOLISM	TIGR03467: HpnE: squalene-associated FAD-dependent desaturase PF01593.19: Flavin containing amine oxidoreductase PF13450.1: NAD(P)-binding Rossmann-like domain	PF01593	Flavin containing amine oxidoreductase				0	6729.11	0.603966	26	methylated	0.654	34	methylated	Bacteria;Cyanobacteria;Oscillatoriophycideae;Chroococcales;Geminocystis
g15475.t1	clust_11934	3	Y	N	N	N	rpf:Rpic12D_4715	amine oxidase						C6BQA5	KOG0029	Amine oxidase	Secondary metabolites biosynthesis, transport and catabolism	METABOLISM	PF01593.19: Flavin containing amine oxidoreductase	PF01593	Flavin containing amine oxidoreductase				0	3255.17	0.250842	21	unmethylated	ND	ND	ND	Bacteria;Cyanobacteria;Oscillatoriophycideae;Chroococcales;Geminocystis
g11857.t1	clust_20414	1	Y	N	N	N	mva:Mvan_1084	alpha/beta hydrolase fold protein						A1T421					alpha/beta hydrolase	_GAP_||PF12697	_GAP_||PF12697				0	464.944	0.116785	58	unmethylated	0.118	64	unmethylated	Bacteria;Cyanobacteria;Oscillatoriophycideae;Chroococcales;Synechococcus
g7700.t1	clust_20676	1	Y	N	N	N	apb:SAR116_1273	hypothetical protein						D5BTB9					PF13527.1: Acetyltransferase (GNAT) domain PF00583.19: Acetyltransferase (GNAT) family	PF13527||_GAP_	PF13527||_GAP_				0	754.722	0.0949495	66	unmethylated	ND	ND	ND	Bacteria;Cyanobacteria;Oscillatoriophycideae;Chroococcales;Synechococcus
g10618.t1	clust_20495	1	Y	N	N	N	npu:Npun_R1421	hypothetical protein						B2IZJ8											0	1399.22	0.0056891	80	unmethylated	ND	ND	ND	Bacteria;Cyanobacteria;Oscillatoriophycideae;Chroococcales;Synechococcus
g31448.t1	clust_14772	3	Y	N	N	N																			0	0.222222	ND	0	ND	ND	ND	ND	Bacteria;Cyanobacteria;Oscillatoriophycideae;Oscillatoriales;Arthrospira
g17287.t1	clust_20011	1	Y	N	N	N																			1	158.444	0.269981	306	unmethylated	0.257	316	unmethylated	Bacteria;Cyanobacteria;Oscillatoriophycideae;Oscillatoriales;Coleofasciculus
g23640.t1	clust_21837	1	Y	N	N	N	fal:FRAAL0048	lipoprotein						Q0RUK8					TIGR01678: FAD_lactone_ox: sugar 1,4-lactone oxidases PF01565.18: FAD binding domain	_GAP_||PF01565||_GAP_||PF08031	_GAP_||FAD binding domain ||_GAP_||Berberine and berberine like				0	0.611111	0.604925	118	methylated	0.627	124	methylated	Bacteria;Cyanobacteria;Oscillatoriophycideae;Oscillatoriales;Leptolyngbya
g3205.t1	clust_8805	4	Y	N	N	N													PF14312.1: FG-GAP repeat	_GAP_||PF14312||_GAP_	_GAP_||PF14312||_GAP_				1	7.61111	0.961562	74	methylated	0.96	76	methylated	Bacteria;Cyanobacteria;Oscillatoriophycideae;Oscillatoriales;Oscillatoria
g30336.t1	clust_247	40	N	N	Y	N	tps:THAPSDRAFT_42577	PGK3; phosphoglycerate kinase precursor (EC:2.7.2.3); K00927 phosphoglycerate kinase [EC:2.7.2.3]	tps01100||tps01110||tps00010	2.7.2.3	K00927	phosphoglycerate kinase [EC:2.7.2.3]	Glycolysis / Gluconeogenesis || Carbon fixation in photosynthetic organisms || Carbon metabolism || Biosynthesis of amino acids	B8LCH6					PF00162.14: Phosphoglycerate kinase	PF00162	Phosphoglycerate kinase				0	845	0.245536	16	unmethylated	0.252	34	unmethylated	Bacteria;Cyanobacteria;Oscillatoriophycideae;Oscillatoriales;Planktothricoides
g30244.t1	clust_247	40	N	N	Y	N	tps:THAPSDRAFT_42577	PGK3; phosphoglycerate kinase precursor (EC:2.7.2.3); K00927 phosphoglycerate kinase [EC:2.7.2.3]	tps01100||tps01110||tps00010	2.7.2.3	K00927	phosphoglycerate kinase [EC:2.7.2.3]	Glycolysis / Gluconeogenesis || Carbon fixation in photosynthetic organisms || Carbon metabolism || Biosynthesis of amino acids	B8LCH6					PF00162.14: Phosphoglycerate kinase	PF00162	Phosphoglycerate kinase				0	1114.22	0.125	16	unmethylated	ND	ND	ND	Bacteria;Cyanobacteria;Oscillatoriophycideae;Oscillatoriales;Planktothricoides
g19645.t1	clust_10135	4	Y	N	N	N	amr:AM1_4477	hypothetical protein						B0CG07											0	2557.22	0.0700785	100	unmethylated	ND	ND	ND	Bacteria;Cyanobacteria;Pleurocapsales;Xenococcus
g3713.t1	clust_20963	1	Y	N	N	N	cyc:PCC7424_3228	hypothetical protein						B7KCS7											0	7.16667	0.791701	30	methylated	0.774	31	methylated	Bacteria;Cyanobacteria;Stigonematales;Fischerella
g1007.t1	clust_16622	2	N	Y	N	N													PF01833.19: IPT/TIG domain						0	14.9444	0.0554839	200	unmethylated	ND	ND	ND	Bacteria;Cyanobacteria;Stigonematales;Hapalosiphon
g21964.t1	clust_12379	3	Y	N	N	N																			0	0.166667	0.952381	7	methylated	1	1	methylated	Bacteria;Firmicutes;Bacilli;Bacillales;Bacillaceae;Bacillus
g2718.t1	clust_11	283	N	N	Y	N	tps:THAPSDRAFT_21927	hypothetical protein						B8BYT4					Predicted protein	_GAP_||PF03457	_GAP_||Helicase associated domain				0	22.7222	0.790878	96	methylated	ND	ND	ND	Bacteria;Firmicutes;Bacilli;Bacillales;Bacillaceae;Bacillus
g15483.t1	clust_20148	1	Y	N	N	N																			0	25.7778	0.765861	33	methylated	ND	ND	ND	Bacteria;Firmicutes;Bacilli;Bacillales;Bacillaceae;Bacillus
g29677.t1	clust_575	22	N	N	Y	N														PF00542	Ribosomal protein L7/L12 C-terminal domain				0	396.222	0.112121	22	unmethylated	ND	ND	ND	Bacteria;Firmicutes;Bacilli;Bacillales;Bacillaceae;Bacillus
g11004.t1	clust_13	266	N	Y	N	N	tps:THAPSDRAFT_1341	hypothetical protein						B8BQN2					PF03457.9: Helicase associated domain	_GAP_||PF03457||_GAP_	_GAP_||Helicase associated domain||_GAP_				0	6229.94	0.0393688	360	unmethylated	0.0374	367	unmethylated	Bacteria;Firmicutes;Bacilli;Bacillales;Bacillaceae;Bacillus
g16590.t1	clust_122	68	N	N	Y	N																			0	0.888889	0.909868	144	methylated	0.913	143	methylated	Bacteria;Firmicutes;Bacilli;Bacillales;Bacillaceae;Geobacillus
g12462.t1	clust_11501	3	Y	N	N	N	bao:BAMF_2465	yqeH; GTPase; K06948			K06948			E1ULN5					TIGR03597: GTPase_YqeH: ribosome biogenesis GTPase YqeH PF01926.18: 50S ribosome-binding GTPase PF00009.22: Elongation factor Tu GTP binding domain						0	1510.89	0.0332764	112	unmethylated	ND	ND	ND	Bacteria;Firmicutes;Bacilli;Bacillales;Bacillaceae;Lentibacillus
g18492.t1	clust_11501	3	Y	N	N	N													TIGR03597: GTPase_YqeH: ribosome biogenesis GTPase YqeH PF01926.18: 50S ribosome-binding GTPase PF00009.22: Elongation factor Tu GTP binding domain						0	395.111	0	17	unmethylated	0.00218	17	unmethylated	Bacteria;Firmicutes;Bacilli;Bacillales;Bacillaceae;Lentibacillus
g12505.t1	clust_20356	1	Y	N	N	N													TIGR03087: stp1: sugar transferase, PEP-CTERM/EpsH1 system associated PF13692.1: Glycosyl transferases group 1 PF00535.21: Glycosyl transferase family 2	_GAP_||PF13641||_GAP_||PF13692||_GAP_	_GAP_||PF13641||_GAP_||PF13692||_GAP_				1	0.5	0.847119	116	methylated	0.844	122	methylated	Bacteria;Firmicutes;Bacilli;Bacillales;Paenibacillaceae;Brevibacillus
g32430.t1	clust_22036	1	Y	N	N	N																			0	0.0555556	ND	0	ND	ND	ND	ND	Bacteria;Firmicutes;Bacilli;Bacillales;Paenibacillaceae;Paenibacillus
g6698.t1	clust_20751	1	Y	N	N	N																			0	0.111111	0.95729	36	methylated	0.931	45	methylated	Bacteria;Firmicutes;Bacilli;Bacillales;Paenibacillaceae;Paenibacillus
g21990.t1	clust_13055	3	Y	N	N	N																			0	4576.89	ND	0	ND	0.00368	34	unmethylated	Bacteria;Firmicutes;Bacilli;Bacillales;Staphylococcaceae;Staphylococcus
g20886.t1	clust_22045	1	Y	N	N	N																			0	582	0.0546253	222	unmethylated	0.0508	233	unmethylated	Bacteria;Firmicutes;Bacilli;Bacillales;Staphylococcaceae;Staphylococcus
g15576.t1	clust_1417	12	Y	N	N	N																			0	28.5556	0.959792	304	methylated	0.946	297	methylated	Bacteria;Firmicutes;Bacilli;Lactobacillales;Enterococcaceae;Enterococcus
g12079.t1	clust_1417	12	Y	N	N	N																			0	178.5	0.893818	216	methylated	0.914	187	methylated	Bacteria;Firmicutes;Bacilli;Lactobacillales;Enterococcaceae;Enterococcus
g21735.t1	clust_8123	5	Y	N	N	N																			0	477.333	0.0256702	144	unmethylated	ND	ND	ND	Bacteria;Firmicutes;Bacilli;Lactobacillales;Enterococcaceae;Enterococcus
g12918.t1	clust_20331	1	Y	N	N	N																			0	8016.06	0.118253	106	unmethylated	ND	ND	ND	Bacteria;Firmicutes;Bacilli;Lactobacillales;Lactobacillaceae;Lactobacillus
g836.t1	clust_21138	1	Y	N	N	N	lbu:LBUL_1826	surface antigen						Q047Y6											0	117.778	0.0432533	406	unmethylated	0.0464	415	unmethylated	Bacteria;Firmicutes;Bacilli;Lactobacillales;Lactobacillaceae;Lactobacillus
g2965.t1	clust_6219	6	Y	N	N	N									KOG2992	Nucleolar GTPase/ATPase p130	Nuclear structure	CELLULAR PROCESSES AND SIGNALING	hypothetical protein						0	3090.72	0.0305822	456	unmethylated	0.0314	470	unmethylated	Bacteria;Firmicutes;Bacilli;Lactobacillales;Lactobacillaceae;Pediococcus
g24281.t1	clust_9335	4	Y	N	N	N																			0	8462.11	ND	0	ND	0.133	6	unmethylated	Bacteria;Firmicutes;Bacilli;Lactobacillales;Streptococcaceae;Streptococcus
g10910.t1	clust_116	70	Y	N	N	N																			0	9118.67	0.951451	270	methylated	0.941	282	methylated	Bacteria;Firmicutes;Bacilli;Lactobacillales;Streptococcaceae;Streptococcus
g9536.t1	clust_619	21	Y	N	N	N																			0	0.166667	0.947777	178	methylated	0.95	192	methylated	Bacteria;Firmicutes;Bacilli;Lactobacillales;Streptococcaceae;Streptococcus
g2028.t1	clust_1363	13	N	N	Y	N	hha:Hhal_0414	DNA-cytosine methyltransferase (EC:2.1.1.37); K00558 DNA (cytosine-5-)-methyltransferase [EC:2.1.1.37]	hha01100||hha00270	2.1.1.37	K00558	DNA (cytosine-5)-methyltransferase 1 [EC:2.1.1.37]	Cysteine and methionine metabolism || MicroRNAs in cancer	A1WU42					TIGR00675: dcm: DNA (cytosine-5-)-methyltransferase PF00145.12: C-5 cytosine-specific DNA methylase	_GAP_||PF00145||_GAP_	_GAP_||C-5 cytosine-specific DNA methylase||_GAP_	_GAP_||TIGR00675||_GAP_	_GAP_||DNA (cytosine-5-)-methyltransferase||_GAP_		0	598.889	0.084988	170	unmethylated	0.0852	180	unmethylated	Bacteria;Firmicutes;Bacilli;Lactobacillales;Streptococcaceae;Streptococcus
g15479.t1	clust_1469	12	N	Y	N	N	sca:Sca_2202	hypothetical protein						B9DJQ8||B9DJQ7											0	2586.94	0.0485324	224	unmethylated	0.0521	234	unmethylated	Bacteria;Firmicutes;Bacilli;Lactobacillales;Streptococcaceae;Streptococcus
g6859.t1	clust_20741	1	Y	N	N	N													PF01636.18: Phosphotransferase enzyme family	PF01636||_GAP_	Phosphotransferase enzyme family||_GAP_				0	1666.5	0.0389859	136	unmethylated	0.0454	151	unmethylated	Bacteria;Firmicutes;Clostridia
g26553.t1	clust_8900	4	N	Y	N	N													PF04886.7: PT repeat						0	0.111111	0.969722	18	methylated	0.973	25	methylated	Bacteria;Firmicutes;Clostridia;Clostridiales;Clostridiaceae;Clostridium
g104.t1	clust_8786	4	Y	N	N	N																			0	0.222222	0.846789	75	methylated	0.803	94	methylated	Bacteria;Firmicutes;Clostridia;Clostridiales;Clostridiaceae;Clostridium
g7393.t1	clust_20697	1	Y	N	N	N																			0	0.0555556	0.642184	51	methylated	0.833	58	methylated	Bacteria;Firmicutes;Clostridia;Clostridiales;Clostridiaceae;Clostridium
g17684.t1	clust_19971	1	Y	N	N	N	ral:Rumal_0159	GCN5-like N-acetyltransferase						E6UCC5					PF13302.1: Acetyltransferase (GNAT) domain PF00583.19: Acetyltransferase (GNAT) family	PF13302||_GAP_	Acetyltransferase (GNAT) domain||_GAP_				0	879.444	0.313794	60	unmethylated	0.285	71	unmethylated	Bacteria;Firmicutes;Clostridia;Clostridiales;Clostridiaceae;Clostridium
g13392.t1	clust_9253	4	N	Y	N	N	tps:THAPSDRAFT_25194	hypothetical protein						B8LCX2					PF13847.1: Methyltransferase domain PF01739.13: CheR methyltransferase, SAM binding domain	_GAP_||PF13847	_GAP_||PF13847				0	1	0.216738	84	unmethylated	ND	ND	ND	Bacteria;Firmicutes;Clostridia;Clostridiales;Clostridiaceae;Clostridium
g5602.t1	clust_1950	10	N	N	Y	N	tps:THAPSDRAFT_12168	hypothetical protein						B8CGN3						_GAP_||PF01391||_GAP_	_GAP_||Collagen triple helix repeat (20 copies)||_GAP_				1	36498.4	0.139368	176	unmethylated	ND	ND	ND	Bacteria;Firmicutes;Clostridia;Clostridiales;Clostridiaceae;Clostridium
g31781.t1	clust_9209	4	N	N	Y	N																			0	120.167	0.0871212	48	unmethylated	ND	ND	ND	Bacteria;Firmicutes;Clostridia;Clostridiales;Clostridiaceae;Clostridium
g32225.t1	clust_22192	1	Y	N	N	N																			0	174.833	0.063488	22	unmethylated	ND	ND	ND	Bacteria;Firmicutes;Clostridia;Clostridiales;Clostridiaceae;Clostridium
g1488.t1	clust_16551	2	Y	N	N	N																			0	46.4444	0.0313374	66	unmethylated	ND	ND	ND	Bacteria;Firmicutes;Clostridia;Clostridiales;Clostridiaceae;Clostridium
g29015.t1	clust_2411	9	Y	N	N	N																			0	0.0555556	0.890476	28	methylated	0.886	29	methylated	Bacteria;Firmicutes;Clostridia;Clostridiales;Lachnospiraceae
g1484.t1	clust_7211	5	Y	N	N	N	tps:THAPSDRAFT_bd1100	hypothetical protein						B8LEZ4					PF04886.7: PT repeat						0	13326.4	0.16133	216	unmethylated	ND	ND	ND	Bacteria;Firmicutes;Clostridia;Clostridiales;Lachnospiraceae
g17467.t1	clust_19994	1	Y	N	N	N																			0	907	0.0196989	44	unmethylated	ND	ND	ND	Bacteria;Firmicutes;Clostridia;Clostridiales;Lachnospiraceae
g21451.t1	clust_16890	2	Y	N	N	N																			1	47.5556	ND	0	ND	ND	ND	ND	Bacteria;Firmicutes;Clostridia;Clostridiales;Lachnospiraceae;Butyrivibrio
g21455.t1	clust_16890	2	Y	N	N	N																			1	44.8889	ND	0	ND	ND	ND	ND	Bacteria;Firmicutes;Clostridia;Clostridiales;Lachnospiraceae;Butyrivibrio
g26377.t1	clust_936	16	Y	N	N	N																			0	2277.56	0.0270528	58	unmethylated	0.0369	68	unmethylated	Bacteria;Firmicutes;Clostridia;Clostridiales;Lachnospiraceae;Butyrivibrio
g8148.t1	clust_4838	7	N	N	Y	N	tps:THAPSDRAFT_25831	hypothetical protein						B8CG81											0	3258	0.148032	178	unmethylated	0.152	183	unmethylated	Bacteria;Firmicutes;Clostridia;Clostridiales;Lachnospiraceae;Oribacterium
g455.t1	clust_12024	3	Y	N	N	N	saq:Sare_4028	transcription termination factor Rho; K03628 transcription termination factor Rho	saq03018		K03628	transcription termination factor Rho	RNA degradation	A8M2K9											0	276.278	0.033414	74	unmethylated	ND	ND	ND	Bacteria;Firmicutes;Clostridia;Clostridiales;Peptostreptococcaceae;Peptoclostridium
g2245.t1	clust_9864	4	Y	N	N	N	mew:MSWAN_1726	hypothetical protein											TIGR03833: TIGR03833: conserved hypothetical protein PF00316.15: Fructose-1-6-bisphosphatase PF09962.4: Uncharacterized conserved protein (DUF2196)	_GAP_||PF09962	_GAP_||Uncharacterized conserved protein (DUF2196)	_GAP_||TIGR03833	_GAP_||conserved hypothetical protein		0	1367.11	0.00446429	48	unmethylated	0.00139	61	unmethylated	Bacteria;Firmicutes;Clostridia;Clostridiales;Ruminococcaceae
g7629.t1	clust_77	96	N	N	Y	N													PF00754.20: F5/8 type C domain PF05548.6: Gametolysin peptidase M11	_GAP_||PF00754||_GAP_	_GAP_||F5/8 type C domain||_GAP_				0	640.5	0.102824	304	unmethylated	ND	ND	ND	Bacteria;Firmicutes;Clostridia;Clostridiales;Ruminococcaceae;Ruminiclostridium
g2926.t1	clust_1049	15	N	N	Y	N	scl:sce1273	fusA3; elongation factor (EF) (EC:3.6.5.3); K02355 elongation factor G			K02355	elongation factor G		A9F6F9					TIGR00484: EF-G: translation elongation factor G PF03764.13: Elongation factor G, domain IV PF00009.22: Elongation factor Tu GTP binding domain	_GAP_||PF00009||_GAP_||PF03764||PF00679	_GAP_||Elongation factor Tu GTP binding domain||_GAP_||Elongation factor G, domain IV||Elongation factor G C-terminus				0	886.389	0.333477	246	unmethylated	0.332	257	unmethylated	Bacteria;Nitrospirae;Nitrospira
g10940.t1	clust_102	80	N	N	Y	N	tbr:Tb927.6.4670	hypothetical protein											PF02493.15: MORN repeat	_GAP_||PF02493	_GAP_||MORN repeat				0	4565.11	0.0518316	276	unmethylated	0.05	287	unmethylated	Bacteria;Nitrospirae;Nitrospira;Nitrospirales;Nitrospiraceae;Candidatus Magnetobacterium
g21724.t1	clust_16871	2	Y	N	N	N	sta:STHERM_c05340	hypothetical protein			K06996			E0RQJ9					hydroxylase						0	452.056	ND	0	ND	ND	ND	ND	Bacteria;Planctomycetes;Phycisphaerae
g25693.t1	clust_9996	4	Y	N	N	N	fpl:Ferp_2529	methylthioadenosine phosphorylase; K00772 5'-methylthioadenosine phosphorylase [EC:2.4.2.28]	fpl01100||fpl00270	2.4.2.28	K00772	5'-methylthioadenosine phosphorylase [EC:2.4.2.28]	Cysteine and methionine metabolism	D3S2S3					TIGR01694: MTAP: methylthioadenosine phosphorylase PF01048.15: Phosphorylase superfamily	PF01048	Phosphorylase superfamily				0	20.6111	ND	0	ND	ND	ND	ND	Bacteria;Planctomycetes;Phycisphaerae
g20089.t1	clust_9996	4	Y	N	N	N	acp:A2cp1_2786 || ank:AnaeK_2691	methylthioadenosine phosphorylase (EC:2.4.2.28); K00772 5'-methylthioadenosine phosphorylase [EC:2.4.2.28] || methylthioadenosine phosphorylase (EC:2.4.2.28); K00772 5'-methylthioadenosine phosphorylase [EC:2.4.2.28]	acp01100||acp00270	2.4.2.28	K00772	5'-methylthioadenosine phosphorylase [EC:2.4.2.28]	Cysteine and methionine metabolism	B8JE58					TIGR01694: MTAP: methylthioadenosine phosphorylase PF01048.15: Phosphorylase superfamily	PF01048||_GAP_	Phosphorylase superfamily||_GAP_	TIGR01694||_GAP_	methylthioadenosine phosphorylase||_GAP_		0	180.556	0.151356	34	unmethylated	0.147	36	unmethylated	Bacteria;Planctomycetes;Phycisphaerae
g11196.t1	clust_20458	1	Y	N	N	N																			0	3230.56	0.0217934	50	unmethylated	ND	ND	ND	Bacteria;Planctomycetes;Phycisphaerae
g14100.t1	clust_12036	3	Y	N	N	N													PF01872.12: RibD C-terminal domain	_GAP_||PF01872	_GAP_||RibD C-terminal domain				0	905.722	ND	0	ND	ND	ND	ND	Bacteria;Planctomycetes;Planctomycetia;Planctomycetales;Planctomycetaceae;Gimesia
g9742.t1	clust_12036	3	Y	N	N	N													PF01872.12: RibD C-terminal domain	_GAP_||PF01872	_GAP_||RibD C-terminal domain				0	898.889	ND	0	ND	ND	ND	ND	Bacteria;Planctomycetes;Planctomycetia;Planctomycetales;Planctomycetaceae;Gimesia
g25792.t1	clust_77	96	N	N	Y	N													PF00754.20: F5/8 type C domain PF05548.6: Gametolysin peptidase M11	_GAP_||PF00754	_GAP_||F5/8 type C domain				0	364.889	0.182408	42	unmethylated	0.184	45	unmethylated	Bacteria;Planctomycetes;Planctomycetia;Planctomycetales;Planctomycetaceae;Rhodopirellula
g22530.t1	clust_77	96	N	N	Y	N													PF04969.11: CS domain						0	716	0.11352	96	unmethylated	0.118	103	unmethylated	Bacteria;Planctomycetes;Planctomycetia;Planctomycetales;Planctomycetaceae;Rhodopirellula
g11100.t1	clust_3811	8	Y	N	N	N																			0	2801.89	0.0967058	218	unmethylated	0.101	229	unmethylated	Bacteria;Planctomycetes;Planctomycetia;Planctomycetales;Planctomycetaceae;Rhodopirellula
g9324.t1	clust_77	96	N	N	Y	N													PF04969.11: CS domain	_GAP_||PF00754||_GAP_	_GAP_||F5/8 type C domain||_GAP_				0	277.722	0.0734083	54	unmethylated	ND	ND	ND	Bacteria;Planctomycetes;Planctomycetia;Planctomycetales;Planctomycetaceae;Rhodopirellula
g15835.t1	clust_20129	1	Y	N	N	N																			1	1158	0.0876679	138	unmethylated	0.0765	154	unmethylated	Bacteria;Proteobacteria;Alphaproteobacteria;Candidatus Phaeomarinobacter
g18913.t1	clust_11705	3	Y	N	N	N	apb:SAR116_2240	ACC deaminase/D-cysteine desulfhydrase family protein (EC:3.5.99.7); K05396 D-cysteine desulfhydrase [EC:4.4.1.15]	apb00270	4.4.1.15	K05396	D-cysteine desulfhydrase [EC:4.4.1.15]	Cysteine and methionine metabolism	D5BP49					TIGR01275: ACC_deam_rel: pyridoxal phosphate-dependent enzymes, D-cysteine desulfhydrase family PF00291.20: Pyridoxal-phosphate dependent enzyme	PF00291	Pyridoxal-phosphate dependent enzyme				0	0.666667	0.948327	42	methylated	ND	ND	ND	Bacteria;Proteobacteria;Alphaproteobacteria;Candidatus Puniceispirillum
g17392.t1	clust_11705	3	Y	N	N	N	apb:SAR116_2240	ACC deaminase/D-cysteine desulfhydrase family protein (EC:3.5.99.7); K05396 D-cysteine desulfhydrase [EC:4.4.1.15]	apb00270	4.4.1.15	K05396	D-cysteine desulfhydrase [EC:4.4.1.15]	Cysteine and methionine metabolism	D5BP49					TIGR01275: ACC_deam_rel: pyridoxal phosphate-dependent enzymes, D-cysteine desulfhydrase family PF00291.20: Pyridoxal-phosphate dependent enzyme	PF00291	Pyridoxal-phosphate dependent enzyme				0	1212.5	0.0349985	144	unmethylated	0.0337	155	unmethylated	Bacteria;Proteobacteria;Alphaproteobacteria;Candidatus Puniceispirillum
g5925.t1	clust_1436	12	N	N	N	Y	nmu:Nmul_A1166	proteinase inhibitor I1, Kazal						Q2Y9V2					PF00050.16: Kazal-type serine protease inhibitor domain	_GAP_||PF00050	_GAP_||Kazal-type serine protease inhibitor domain				0	49.0556	0.0118482	40	unmethylated	0.00679	53	unmethylated	Bacteria;Proteobacteria;Alphaproteobacteria;Caulobacterales;Caulobacteraceae;Caulobacter
g23872.t1	clust_77	96	N	N	Y	N													PF00754.20: F5/8 type C domain						0	214.167	0.115708	34	unmethylated	0.115	34	unmethylated	Bacteria;Proteobacteria;Alphaproteobacteria;Rhizobiales;Bradyrhizobiaceae;Bradyrhizobium
g11303.t1	clust_2049	10	N	N	Y	N													TIGR00260: thrC: threonine synthase PF00291.20: Pyridoxal-phosphate dependent enzyme	_GAP_||PF00291	_GAP_||Pyridoxal-phosphate dependent enzyme				0	4938.61	0.0879322	160	unmethylated	0.097	172	unmethylated	Bacteria;Proteobacteria;Alphaproteobacteria;Rhizobiales;Bradyrhizobiaceae;Bradyrhizobium
g6536.t1	clust_12548	3	Y	N	N	N	wch:wcw_1800	putative methyltransferase						D6YSU4					TIGR01444: fkbM_fam: methyltransferase, FkbM family PF05050.7: Methyltransferase FkbM domain	_GAP_||PF05050||_GAP_	_GAP_||Protein of unknown function (DUF672)||_GAP_	_GAP_||TIGR01444||_GAP_	_GAP_||methyltransferase, FkbM family||_GAP_		1	860.611	ND	0	ND	ND	ND	ND	Bacteria;Proteobacteria;Alphaproteobacteria;Rhizobiales;Bradyrhizobiaceae;Rhodopseudomonas
g29382.t1	clust_21301	1	Y	N	N	N																			0	0.277778	0.0208333	6	unmethylated	0.0102	7	unmethylated	Bacteria;Proteobacteria;Alphaproteobacteria;Rhizobiales;Hyphomicrobiaceae;Devosia
g4580.t1	clust_9787	4	Y	N	N	N	nde:NIDE1380	hypothetical protein																	0	1341.67	0.0291486	143	unmethylated	ND	ND	ND	Bacteria;Proteobacteria;Alphaproteobacteria;Rhizobiales;Hyphomicrobiaceae;Hyphomicrobium
g11937.t1	clust_523	24	N	N	Y	N	rce:RC1_1843	prpE; propionate--CoA ligase (EC:6.2.1.17); K01908 propionyl-CoA synthetase [EC:6.2.1.17]	rce00640||rce01100	6.2.1.17	K01908	propionyl-CoA synthetase [EC:6.2.1.17]	Propanoate metabolism	B6INQ5					TIGR02316: propion_prpE: propionate--CoA ligase PF00501.23: AMP-binding enzyme PF11930.3: Domain of unknown function (DUF3448)	PF00501||PF13193||_GAP_	AMP-binding enzyme||PF13193||_GAP_				0	3055.72	0.113268	116	unmethylated	ND	ND	ND	Bacteria;Proteobacteria;Alphaproteobacteria;Rhizobiales;Phyllobacteriaceae;Hoeflea
g5931.t1	clust_1436	12	N	N	N	Y	neu:NE1245	Kazal domain-containing protein						Q82V56					PF00050.16: Kazal-type serine protease inhibitor domain PF07648.10: Kazal-type serine protease inhibitor domain	_GAP_||PF00050	_GAP_||Kazal-type serine protease inhibitor domain				0	84164.9	0.048378	60	unmethylated	ND	ND	ND	Bacteria;Proteobacteria;Alphaproteobacteria;Rhizobiales;Phyllobacteriaceae;Mesorhizobium
g13734.t1	clust_9200	4	Y	N	N	N																			1	430.5	0.00457875	52	unmethylated	0.00479	60	unmethylated	Bacteria;Proteobacteria;Alphaproteobacteria;Rhizobiales;Phyllobacteriaceae;Mesorhizobium
g3097.t1	clust_9833	4	Y	N	N	N	ddi:DDB_G0292638	hypothetical protein						Q54CX8					PF00248.16: Aldo/keto reductase family	_GAP_||PF00248||_GAP_	_GAP_||Aldo/keto reductase family||_GAP_				0	1978	0.0871174	166	unmethylated	0.0813	180	unmethylated	Bacteria;Proteobacteria;Alphaproteobacteria;Rhizobiales;Phyllobacteriaceae;Nitratireductor
g12664.t1	clust_20341	1	Y	N	N	N													PF04488.10: Glycosyltransferase sugar-binding region containing DXD motif	_GAP_||PF04488||_GAP_	_GAP_||Glycosyltransferase sugar-binding region containing DXD motif ||_GAP_				1	4205.94	0.0293321	142	unmethylated	0.0331	158	unmethylated	Bacteria;Proteobacteria;Alphaproteobacteria;Rhizobiales;Rhizobiaceae;Agrobacterium
g29819.t1	clust_4000	8	Y	N	N	N	olu:OSTLU_88532	hypothetical protein						A4S4A9					TIGR02168: SMC_prok_B: chromosome segregation protein SMC						0	21.4444	0.159722	70	unmethylated	0.151	83	unmethylated	Bacteria;Proteobacteria;Alphaproteobacteria;Rhizobiales;Rhizobiaceae;Rhizobium
g16096.t1	clust_3462	8	Y	N	N	N	pla:Plav_1513	hypothetical protein						A7HT99											0	1518.94	ND	0	ND	ND	ND	ND	Bacteria;Proteobacteria;Alphaproteobacteria;Rhizobiales;Rhodobiaceae;Parvibaculum
g16011.t1	clust_3462	8	Y	N	N	N	pla:Plav_1513	hypothetical protein						A7HT99											0	1507.89	ND	0	ND	ND	ND	ND	Bacteria;Proteobacteria;Alphaproteobacteria;Rhizobiales;Rhodobiaceae;Parvibaculum
g15834.t1	clust_3462	8	Y	N	N	N	pla:Plav_1513	hypothetical protein						A7HT99											0	1491.11	ND	0	ND	ND	ND	ND	Bacteria;Proteobacteria;Alphaproteobacteria;Rhizobiales;Rhodobiaceae;Parvibaculum
g21304.t1	clust_304	34	Y	N	N	N																			0	0.166667	0.841456	36	methylated	0.858	37	methylated	Bacteria;Proteobacteria;Alphaproteobacteria;Rhodobacterales;Hyphomonadaceae;Hyphomonas
g32858.t1	clust_11705	3	Y	N	N	N	dsh:Dshi_1439	D-cysteine desulfhydrase (EC:3.5.99.7 4.4.1.15); K05396 D-cysteine desulfhydrase [EC:4.4.1.15]	dsh00270	4.4.1.15	K05396	D-cysteine desulfhydrase [EC:4.4.1.15]	Cysteine and methionine metabolism	A8LJF9					TIGR01275: ACC_deam_rel: pyridoxal phosphate-dependent enzymes, D-cysteine desulfhydrase family PF00291.20: Pyridoxal-phosphate dependent enzyme						0	5.5	0.0753968	12	unmethylated	ND	ND	ND	Bacteria;Proteobacteria;Alphaproteobacteria;Rhodobacterales;Rhodobacteraceae;Ahrensia
g1580.t1	clust_5237	7	Y	N	N	N													TIGR00815: sulP: sulfate permease PF00916.15: Sulfate transporter family PF13792.1: Sulfate transporter N-terminal domain with GLY motif	_GAP_||PF13792||_GAP_||PF00916||_GAP_||PF01740||_GAP_	_GAP_||PF13792||_GAP_||Sulfate transporter family||_GAP_||STAS domain||_GAP_			SulP	9	6980.33	0.0170855	276	unmethylated	0.0159	288	unmethylated	Bacteria;Proteobacteria;Alphaproteobacteria;Rhodobacterales;Rhodobacteraceae;Confluentimicrobium
g7107.t1	clust_15787	2	Y	N	N	N													PF03567.9: Sulfotransferase family	PF03567||_GAP_	Sulfotransferase family||_GAP_				0	1162.78	0.0386523	64	unmethylated	0.0438	71	unmethylated	Bacteria;Proteobacteria;Alphaproteobacteria;Rhodobacterales;Rhodobacteraceae;Maritimibacter
g13923.t1	clust_15787	2	Y	N	N	N													PF03567.9: Sulfotransferase family	_GAP_||PF03567||_GAP_	_GAP_||Sulfotransferase family||_GAP_				1	7500.89	0.030562	116	unmethylated	0.0379	134	unmethylated	Bacteria;Proteobacteria;Alphaproteobacteria;Rhodobacterales;Rhodobacteraceae;Maritimibacter
g1361.t1	clust_7745	5	Y	N	N	N	amd:AMED_0078	citE; citrate lyase subunit beta; K01644 citrate lyase subunit beta / citryl-CoA lyase [EC:4.1.3.6 4.1.3.34]	amd01110||amd00020||amd02020	4.1.3.34||4.1.3.6	K01644	citrate lyase subunit beta / citryl-CoA lyase [EC:4.1.3.34]	Two-component system	D8HT26					TIGR01588: citE: citrate (pro-3S)-lyase, beta subunit PF03328.9: HpcH/HpaI aldolase/citrate lyase family	_GAP_||PF03328||_GAP_	_GAP_||HpcH/HpaI aldolase/citrate lyase family||_GAP_				0	1534.17	0.0131389	138	unmethylated	ND	ND	ND	Bacteria;Proteobacteria;Alphaproteobacteria;Rhodobacterales;Rhodobacteraceae;Nautella
g6791.t1	clust_11	283	N	N	Y	N													PF03457.9: Helicase associated domain	PF03457	Helicase associated domain				0	235.611	0.148894	54	unmethylated	0.133	66	unmethylated	Bacteria;Proteobacteria;Alphaproteobacteria;Rhodobacterales;Rhodobacteraceae;Octadecabacter
g8204.t1	clust_11	283	N	N	Y	N	tps:THAPSDRAFT_24921	hypothetical protein						B8CCR9					PF03457.9: Helicase associated domain	_GAP_||PF03457	_GAP_||Helicase associated domain				0	0.611111	0.895584	70	methylated	0.911	79	methylated	Bacteria;Proteobacteria;Alphaproteobacteria;Rhodobacterales;Rhodobacteraceae;Paracoccus
g29863.t1	clust_11	283	N	N	Y	N	pti:PHATRDRAFT_15859	hypothetical protein						B7GAX5					PF03457.9: Helicase associated domain	_GAP_||PF03457	_GAP_||Helicase associated domain				0	810.944	0.330227	100	unmethylated	0.305	111	unmethylated	Bacteria;Proteobacteria;Alphaproteobacteria;Rhodobacterales;Rhodobacteraceae;Paracoccus
g31447.t1	clust_11	283	N	N	Y	N	tps:THAPSDRAFT_263911	hypothetical protein						B8CAH2					PF03457.9: Helicase associated domain	PF03457	Helicase associated domain				0	590.278	0.236664	40	unmethylated	0.281	50	unmethylated	Bacteria;Proteobacteria;Alphaproteobacteria;Rhodobacterales;Rhodobacteraceae;Paracoccus
g11323.t1	clust_20448	1	Y	N	N	N	vvy:VVA1407	hypothetical protein; K09964 hypothetical protein			K09964	hypothetical protein		Q7MCH9					hypothetical protein	PF10000||PF13840	Uncharacterized protein conserved in bacteria (DUF2241)||PF13840				0	174.111	0.00533033	74	unmethylated	0.00409	90	unmethylated	Bacteria;Proteobacteria;Alphaproteobacteria;Rhodobacterales;Rhodobacteraceae;Pseudorhodobacter
g2191.t1	clust_6541	6	N	Y	N	N	dsh:Dshi_0675	ggt2; gamma-glutamyltransferase (EC:2.3.2.2); K00681 gamma-glutamyltranspeptidase [EC:2.3.2.2]	dsh00480||dsh00460||dsh00430||dsh00590||dsh01100	2.3.2.2	K00681	gamma-glutamyltranspeptidase / glutathione hydrolase [EC:2.3.2.2 3.4.19.13]	Taurine and hypotaurine metabolism || Cyanoamino acid metabolism || Glutathione metabolism	A8LQD5					TIGR00066: g_glut_trans: gamma-glutamyltransferase PF01019.16: Gamma-glutamyltranspeptidase	_GAP_||PF01019||_GAP_	_GAP_||Gamma-glutamyltranspeptidase||_GAP_	_GAP_||TIGR00066||_GAP_	_GAP_||gamma-glutamyltransferase||_GAP_		0	2271.61	0.159816	232	unmethylated	0.153	250	unmethylated	Bacteria;Proteobacteria;Alphaproteobacteria;Rhodobacterales;Rhodobacteraceae;Ruegeria
g23639.t1	clust_1980	10	Y	N	N	N																			0	1617.17	0.882927	54	methylated	ND	ND	ND	Bacteria;Proteobacteria;Alphaproteobacteria;Rhodobacterales;Rhodobacteraceae;Sulfitobacter
g25275.t1	clust_16759	2	Y	N	N	N	npu:Npun_R6295	2OG-Fe(II) oxygenase (EC:1.14.17.4); K06892			K06892	feruloyl-CoA ortho-hydroxylase [EC:1.14.11.-]		B2IX37	KOG0143	Iron/ascorbate family oxidoreductases	Secondary metabolites biosynthesis, transport and catabolism	METABOLISM	PF02141.16: DENN (AEX-3) domain PF14226.1: non-haem dioxygenase in morphine synthesis N-terminal	_GAP_||PF14226	_GAP_||PF14226				0	333.611	0.00923203	68	unmethylated	0.0117	84	unmethylated	Bacteria;Proteobacteria;Alphaproteobacteria;Rhodospirillales;Acetobacteraceae;Acidocella
g24730.t1	clust_16759	2	Y	N	N	N	npu:Npun_R6295	2OG-Fe(II) oxygenase (EC:1.14.17.4); K06892			K06892	feruloyl-CoA ortho-hydroxylase [EC:1.14.11.-]		B2IX37	KOG0143	Iron/ascorbate family oxidoreductases	Secondary metabolites biosynthesis, transport and catabolism	METABOLISM	PF02141.16: DENN (AEX-3) domain PF14226.1: non-haem dioxygenase in morphine synthesis N-terminal	_GAP_||PF14226	_GAP_||PF14226				0	200.444	0	82	unmethylated	0.000917	97	unmethylated	Bacteria;Proteobacteria;Alphaproteobacteria;Rhodospirillales;Acetobacteraceae;Acidocella
g7743.t1	clust_4012	8	N	Y	N	N													TIGR00575: dnlj: DNA ligase, NAD-dependent PF01653.13: NAD-dependent DNA ligase adenylation domain PF03120.11: NAD-dependent DNA ligase OB-fold domain	_GAP_||PF01653||PF03120||_GAP_||PF00533	_GAP_||NAD-dependent DNA ligase adenylation domain||NAD-dependent DNA ligase OB-fold domain||_GAP_||BRCA1 C Terminus (BRCT) domain				0	2949.72	0.0694937	290	unmethylated	0.0693	300	unmethylated	Bacteria;Proteobacteria;Alphaproteobacteria;Rhodospirillales;Rhodospirillaceae;Azospirillum
g15514.t1	clust_660	20	N	Y	N	N	nve:NEMVE_v1g98567	hypothetical protein						A7RZ93					PF13516.1: Leucine Rich repeat	_GAP_||PF13516||_GAP_	_GAP_||PF13516||_GAP_				0	2596.56	0.06445	66	unmethylated	ND	ND	ND	Bacteria;Proteobacteria;Alphaproteobacteria;Rickettsiales;Candidatus Odyssella
g2386.t1	clust_21054	1	Y	N	N	N													PF09820.4: Predicted AAA-ATPase	_GAP_||PF09820||_GAP_	_GAP_||Predicted AAA-ATPase||_GAP_				0	1332.17	0.0525874	218	unmethylated	ND	ND	ND	Bacteria;Proteobacteria;Alphaproteobacteria;Rickettsiales;Rickettsiaceae
g15509.t1	clust_7408	5	Y	N	N	N																			0	36230	0.105718	114	unmethylated	0.104	117	unmethylated	Bacteria;Proteobacteria;Alphaproteobacteria;Sphingomonadales;Erythrobacteraceae;Porphyrobacter
g1087.t1	clust_9842	4	N	N	Y	N													PF00685.22: Sulfotransferase domain	PF00685	Sulfotransferase domain				0	5371.83	0.0570755	106	unmethylated	0.051	118	unmethylated	Bacteria;Proteobacteria;Alphaproteobacteria;Sphingomonadales;Sphingomonadaceae;Novosphingobium
g15511.t1	clust_20144	1	Y	N	N	N	nar:Saro_0782	phytanoyl-CoA dioxygenase						Q2GA95					TIGR02408: ectoine_ThpD: ectoine hydroxylase PF05721.8: Phytanoyl-CoA dioxygenase (PhyH)	PF05721||_GAP_	Phytanoyl-CoA dioxygenase (PhyH)||_GAP_				0	1380.22	0.00679745	74	unmethylated	0.00411	80	unmethylated	Bacteria;Proteobacteria;Alphaproteobacteria;Sphingomonadales;Sphingomonadaceae;Novosphingobium
g24963.t1	clust_16795	2	Y	N	N	N	gvi:gll0899	metalloprotease MEP1-like protein						Q7NM69					TIGR03952: metzin_BF0631: zinc-dependent metalloproteinase lipoprotein, BF0631 family PF05572.8: Pregnancy-associated plasma protein-A PF13582.1: Metallo-peptidase family M12B Reprolysin-like	_GAP_||PF05572||_GAP_	_GAP_||Pregnancy-associated plasma protein-A||_GAP_				1	28.8333	0.65	5	methylated	ND	ND	ND	Bacteria;Proteobacteria;Betaproteobacteria
g24886.t1	clust_16795	2	Y	N	N	N	gvi:gll0899	metalloprotease MEP1-like protein						Q7NM69					TIGR03952: metzin_BF0631: zinc-dependent metalloproteinase lipoprotein, BF0631 family PF05572.8: Pregnancy-associated plasma protein-A PF13582.1: Metallo-peptidase family M12B Reprolysin-like	_GAP_||PF05572||_GAP_	_GAP_||Pregnancy-associated plasma protein-A||_GAP_				1	31.7778	0	1	unmethylated	ND	ND	ND	Bacteria;Proteobacteria;Betaproteobacteria
g8157.t1	clust_72	99	N	Y	N	N	tps:THAPS_269273	hypothetical protein						B5YNF1						_GAP_||PF09315||_GAP_	_GAP_||Domain of unknown function (DUF1973)||_GAP_				0	12.8889	0.767903	396	methylated	0.765	391	methylated	Bacteria;Proteobacteria;Betaproteobacteria;Burkholderiales
g8127.t1	clust_49	123	N	N	Y	N													PF04886.7: PT repeat	_GAP_||PF04886||_GAP_	_GAP_||PT repeat||_GAP_				0	2535.28	0.0609283	270	unmethylated	0.0637	277	unmethylated	Bacteria;Proteobacteria;Betaproteobacteria;Burkholderiales
g4348.t1	clust_165	56	N	N	Y	N	tps:THAPSDRAFT_25912	hypothetical protein						B8CGR0					PF04886.7: PT repeat						1	995.667	0.0502373	412	unmethylated	0.0453	424	unmethylated	Bacteria;Proteobacteria;Betaproteobacteria;Burkholderiales
g11437.t1	clust_165	56	N	N	Y	N																			1	2174.5	0.0116644	202	unmethylated	0.011	217	unmethylated	Bacteria;Proteobacteria;Betaproteobacteria;Burkholderiales
g4204.t1	clust_12713	3	N	Y	N	N													PF10672.4: S-adenosylmethionine-dependent methyltransferase PF03602.10: Conserved hypothetical protein 95	_GAP_||PF10672	_GAP_||S-adenosylmethionine-dependent methyltransferase				0	1176.11	0.0256173	96	unmethylated	0.0203	104	unmethylated	Bacteria;Proteobacteria;Betaproteobacteria;Burkholderiales;Aquabacterium
g18829.t1	clust_165	56	N	N	Y	N	tps:THAPSDRAFT_12123	hypothetical protein						B8CGI5											0	2.55556	0.943147	74	methylated	ND	ND	ND	Bacteria;Proteobacteria;Betaproteobacteria;Burkholderiales;Burkholderiaceae;Burkholderia
g6851.t1	clust_20738	1	Y	N	N	N																			0	4.05556	0.935014	102	methylated	ND	ND	ND	Bacteria;Proteobacteria;Betaproteobacteria;Burkholderiales;Burkholderiaceae;Burkholderia
g25187.t1	clust_7408	5	Y	N	N	N																			0	51124.7	0.39027	30	unmethylated	0.385	30	unmethylated	Bacteria;Proteobacteria;Betaproteobacteria;Burkholderiales;Burkholderiaceae;Burkholderia
g29040.t1	clust_49	123	N	N	Y	N	pti:PHATRDRAFT_51761	hypothetical protein						B7FW82						_GAP_||PF04886||_GAP_	_GAP_||PT repeat||_GAP_				0	980.667	0.27849	73	unmethylated	ND	ND	ND	Bacteria;Proteobacteria;Betaproteobacteria;Burkholderiales;Burkholderiaceae;Burkholderia
g13558.t1	clust_11575	3	Y	N	N	N																			0	18715.6	0.197107	94	unmethylated	0.205	100	unmethylated	Bacteria;Proteobacteria;Betaproteobacteria;Burkholderiales;Burkholderiaceae;Burkholderia
g32193.t1	clust_19900	1	Y	N	N	N																			0	65.4444	0.113426	36	unmethylated	0.113	53	unmethylated	Bacteria;Proteobacteria;Betaproteobacteria;Burkholderiales;Burkholderiaceae;Burkholderia
g5254.t1	clust_7211	5	Y	N	N	N	tps:THAPSDRAFT_8219	hypothetical protein						B8C8R2					PF04886.7: PT repeat						0	1812.5	0.0532976	306	unmethylated	0.0504	314	unmethylated	Bacteria;Proteobacteria;Betaproteobacteria;Burkholderiales;Burkholderiaceae;Burkholderia
g8420.t1	clust_7603	5	N	Y	N	N	tps:THAPS_23494	hypothetical protein						B5YN69											1	2754.28	0.0354578	379	unmethylated	0.0309	392	unmethylated	Bacteria;Proteobacteria;Betaproteobacteria;Burkholderiales;Burkholderiaceae;Burkholderia
g12416.t1	clust_15905	2	Y	N	N	N	scl:sce5725	hypothetical protein						A9G7P4					PF00067.17: Cytochrome P450	_GAP_||PF00067	_GAP_||Cytochrome P450				1	582.778	0.379968	164	unmethylated	ND	ND	ND	Bacteria;Proteobacteria;Betaproteobacteria;Burkholderiales;Burkholderiaceae;Cupriavidus
g18776.t1	clust_6249	6	N	N	Y	N																			0	994.444	0.145639	72	unmethylated	ND	ND	ND	Bacteria;Proteobacteria;Betaproteobacteria;Burkholderiales;Burkholderiaceae;Ralstonia
g1661.t1	clust_6752	6	N	N	Y	N	rso:RSc2492	hypothetical protein						Q8XWI2					PF00149.23: Calcineurin-like phosphoesterase	_GAP_||PF00149||_GAP_	_GAP_||Calcineurin-like phosphoesterase||_GAP_				0	917.944	0.112575	156	unmethylated	ND	ND	ND	Bacteria;Proteobacteria;Betaproteobacteria;Burkholderiales;Burkholderiaceae;Ralstonia
g13318.t1	clust_3654	8	N	N	Y	N	tps:THAPSDRAFT_8861	hypothetical protein						B8LBH2					TIGR01262: maiA: maleylacetoacetate isomerase PF13410.1: Glutathione S-transferase, C-terminal domain PF00043.20: Glutathione S-transferase, C-terminal domain	_GAP_||PF13410||_GAP_	_GAP_||PF13410||_GAP_				0	1647.17	0	7	unmethylated	0.0208	12	unmethylated	Bacteria;Proteobacteria;Betaproteobacteria;Burkholderiales;Comamonadaceae;Acidovorax
g13407.t1	clust_3654	8	N	N	Y	N	tps:THAPSDRAFT_8861	hypothetical protein						B8LBH2					TIGR01262: maiA: maleylacetoacetate isomerase PF13410.1: Glutathione S-transferase, C-terminal domain PF00043.20: Glutathione S-transferase, C-terminal domain	_GAP_||PF13410||_GAP_	_GAP_||PF13410||_GAP_				0	1501.94	0	6	unmethylated	0.0682	11	unmethylated	Bacteria;Proteobacteria;Betaproteobacteria;Burkholderiales;Comamonadaceae;Acidovorax
g30683.t1	clust_19	221	N	N	Y	N																			0	595.5	0.984578	14	methylated	0.924	18	methylated	Bacteria;Proteobacteria;Betaproteobacteria;Burkholderiales;Comamonadaceae;Caenimonas
g15720.t1	clust_165	56	N	N	Y	N	tps:THAPSDRAFT_25882	hypothetical protein						B8CGJ2											0	17607	0.157438	260	unmethylated	0.143	276	unmethylated	Bacteria;Proteobacteria;Betaproteobacteria;Burkholderiales;Comamonadaceae;Caenimonas
g15979.t1	clust_7261	5	N	Y	N	N																			1	2921.83	0.062922	208	unmethylated	0.0649	217	unmethylated	Bacteria;Proteobacteria;Betaproteobacteria;Burkholderiales;Comamonadaceae;Caenimonas
g9310.t1	clust_281	36	N	Y	N	N	saz:Sama_3313	cold-active alkaline serine protease						A1SAV9					cold-active alkaline serine protease	_GAP_||PF00082	_GAP_||Subtilase family				1	0.111111	0.959265	110	methylated	0.96	112	methylated	Bacteria;Proteobacteria;Betaproteobacteria;Burkholderiales;Oxalobacteraceae;Janthinobacterium
g32524.t1	clust_49	123	N	N	Y	N																			0	203.056	0.627451	17	methylated	ND	ND	ND	Bacteria;Proteobacteria;Betaproteobacteria;Burkholderiales;Oxalobacteraceae;Janthinobacterium
g21463.t1	clust_16889	2	Y	N	N	N	pti:PHATRDRAFT_47166	hypothetical protein						B7G2Q5											1	380.889	0.39262	86	unmethylated	ND	ND	ND	Bacteria;Proteobacteria;Betaproteobacteria;Burkholderiales;Oxalobacteraceae;Janthinobacterium
g3056.t1	clust_16497	2	Y	N	N	N	pti:PHATR_43959	hypothetical protein						B5Y4W8					TIGR02349: DnaJ_bact: chaperone protein DnaJ PF00226.26: DnaJ domain	PF00226||_GAP_	DnaJ domain||_GAP_				0	1149.67	ND	0	ND	0	18	unmethylated	Bacteria;Proteobacteria;Betaproteobacteria;Burkholderiales;Sutterellaceae
g25100.t1	clust_16497	2	Y	N	N	N	pti:PHATR_43959	hypothetical protein						B5Y4W8					TIGR02349: DnaJ_bact: chaperone protein DnaJ PF00226.26: DnaJ domain	PF00226||_GAP_	DnaJ domain||_GAP_				0	1110.72	0	1	unmethylated	0	10	unmethylated	Bacteria;Proteobacteria;Betaproteobacteria;Burkholderiales;Sutterellaceae
g30390.t1	clust_21074	1	Y	N	N	N	hif:HIBPF15861	cell wall-associated hydrolase											prolipoprotein diacylglyceryl transferase						0	70.1667	0.615182	36	methylated	ND	ND	ND	Bacteria;Proteobacteria;Betaproteobacteria;Neisseriales;Neisseriaceae;Neisseria
g11938.t1	clust_523	24	N	N	Y	N	oca:OCAR_7336	propionate--CoA ligase (propionyl-CoA synthetase) (EC:6.2.1.17); K01908 propionyl-CoA synthetase [EC:6.2.1.17]	oca01100||oca00640	6.2.1.17	K01908	propionyl-CoA synthetase [EC:6.2.1.17]	Propanoate metabolism	B6JJ46					TIGR02316: propion_prpE: propionate--CoA ligase PF00501.23: AMP-binding enzyme PF11930.3: Domain of unknown function (DUF3448)	_GAP_||PF00501	_GAP_||AMP-binding enzyme				0	1286.39	0.034914	102	unmethylated	ND	ND	ND	Bacteria;Proteobacteria;Deltaproteobacteria;Desulfobacterales
g5921.t1	clust_20799	1	Y	N	N	N	dde:Dde_0429	ubiquinone/menaquinone biosynthesis methylase-like protein						Q316B6					PF13489.1: Methyltransferase domain	_GAP_||PF13489||_GAP_	_GAP_||PF13489||_GAP_				1	5175.94	0.111975	174	unmethylated	ND	ND	ND	Bacteria;Proteobacteria;Deltaproteobacteria;Desulfovibrionales;Desulfovibrionaceae;Desulfovibrio
g17822.t1	clust_19959	1	Y	N	N	N	cti:RALTA_A2816	membrane-bound phosphoesterase; K07098			K07098			B3R743						_GAP_||PF00149||_GAP_	_GAP_||Calcineurin-like phosphoesterase||_GAP_				5	0.0555556	0.938783	136	methylated	0.94	143	methylated	Bacteria;Proteobacteria;Deltaproteobacteria;Myxococcales
g18465.t1	clust_19899	1	Y	N	N	N																			0	3333.94	0.0826001	234	unmethylated	0.0772	239	unmethylated	Bacteria;Proteobacteria;Deltaproteobacteria;Myxococcales;Cystobacterineae;Anaeromyxobacteraceae;Anaeromyxobacter
g202.t1	clust_19977	1	Y	N	N	N													PF05787.8: Bacterial protein of unknown function (DUF839)						0	132.389	0.0021645	14	unmethylated	0.00262	23	unmethylated	Bacteria;Proteobacteria;Deltaproteobacteria;Myxococcales;Enhygromyxa
g226.t1	clust_21193	1	Y	N	N	N																			0	0.166667	0.926179	36	methylated	ND	ND	ND	Bacteria;Proteobacteria;Deltaproteobacteria;Myxococcales;Nannocystineae;Nannocystaceae;Plesiocystis
g9051.t1	clust_72	99	N	Y	N	N	tps:THAPSDRAFT_9230	hypothetical protein						B8CAQ7					PF14312.1: FG-GAP repeat PF00094.20: von Willebrand factor type D domain	_GAP_||PF14312||_GAP_	_GAP_||PF14312||_GAP_				0	1.33333	0.908769	240	methylated	0.911	245	methylated	Bacteria;Proteobacteria;Deltaproteobacteria;Myxococcales;Sorangiineae;Polyangiaceae;Chondromyces
g26320.t1	clust_21618	1	Y	N	N	N	pnu:Pnuc_1804	hypothetical protein						A4SZV3											0	209.333	0.445669	62	unmethylated	0.5	69	unmethylated	Bacteria;Proteobacteria;Deltaproteobacteria;Myxococcales;Sorangiineae;Polyangiaceae;Sorangium
g7307.t1	clust_33	156	Y	N	N	N													TIGR02167: Liste_lipo_26: bacterial surface protein 26-residue repeat	_GAP_||PF03382||_GAP_	_GAP_||Mycoplasma protein of unknown function, DUF285||_GAP_	_GAP_||TIGR02167||_GAP_	_GAP_||bacterial surface protein 26-residue repeat||_GAP_		0	119.222	0.966193	80	methylated	ND	ND	ND	Bacteria;Proteobacteria;Epsilonproteobacteria;Campylobacterales;Helicobacteraceae;Helicobacter
g5174.t1	clust_33	156	Y	N	N	N	ota:Ot08g00650	hypothetical protein						Q013X5					TIGR02167: Liste_lipo_26: bacterial surface protein 26-residue repeat PF03382.9: Mycoplasma protein of unknown function, DUF285	_GAP_||PF03382||_GAP_||PF00754||_GAP_	_GAP_||Mycoplasma protein of unknown function, DUF285||_GAP_||F5/8 type C domain||_GAP_	_GAP_||TIGR02167||_GAP_	_GAP_||bacterial surface protein 26-residue repeat||_GAP_		0	4.66667	0.962734	272	methylated	ND	ND	ND	Bacteria;Proteobacteria;Epsilonproteobacteria;Campylobacterales;Helicobacteraceae;Helicobacter
g14015.t1	clust_33	156	Y	N	N	N	ota:Ot08g00650	hypothetical protein						Q013X5					lipoprotein Q-related gene	_GAP_||PF03382||_GAP_||PF00754||_GAP_	_GAP_||Mycoplasma protein of unknown function, DUF285||_GAP_||F5/8 type C domain||_GAP_	_GAP_||TIGR02167||_GAP_	_GAP_||bacterial surface protein 26-residue repeat||_GAP_		0	18.5	0.924442	100	methylated	0.928	105	methylated	Bacteria;Proteobacteria;Epsilonproteobacteria;Campylobacterales;Helicobacteraceae;Helicobacter
g16585.t1	clust_20071	1	Y	N	N	N																			0	1684.17	0.0498161	196	unmethylated	0.0443	209	unmethylated	Bacteria;Proteobacteria;Gammaproteobacteria
g1380.t1	clust_7983	5	Y	N	N	N	vap:Vapar_1662	hypothetical protein											PF09949.4: Uncharacterized conserved protein (DUF2183)	_GAP_||PF09949||_GAP_	_GAP_||Uncharacterized conserved protein (DUF2183)||_GAP_				0	607.556	0.0146915	102	unmethylated	ND	ND	ND	Bacteria;Proteobacteria;Gammaproteobacteria
g29507.t1	clust_1311	13	Y	N	N	N									KOG0029	Amine oxidase	Secondary metabolites biosynthesis, transport and catabolism	METABOLISM	TIGR03467: HpnE: squalene-associated FAD-dependent desaturase PF01593.19: Flavin containing amine oxidoreductase PF13450.1: NAD(P)-binding Rossmann-like domain	PF01593	Flavin containing amine oxidoreductase				0	3088.61	0.0499954	18	unmethylated	0.0447	20	unmethylated	Bacteria;Proteobacteria;Gammaproteobacteria;Aeromonadales;Aeromonadaceae;Aeromonas
g17946.t1	clust_33	156	Y	N	N	N	srm:PSR_61030	conserved hypothetical protein containing fibronectin, type III domain											lipoprotein Q-related gene	_GAP_||PF03382	_GAP_||Mycoplasma protein of unknown function, DUF285	_GAP_||TIGR02167||_GAP_	_GAP_||bacterial surface protein 26-residue repeat||_GAP_		1	1688.67	0.115895	126	unmethylated	0.114	134	unmethylated	Bacteria;Proteobacteria;Gammaproteobacteria;Aeromonadales;Succinivibrionaceae;Succinimonas
g25727.t1	clust_161	57	Y	N	N	N																			0	2.27778	0.948315	155	methylated	0.953	164	methylated	Bacteria;Proteobacteria;Gammaproteobacteria;Alteromonadales;Alteromonadaceae;Paraglaciecola
g13689.t1	clust_217	45	N	N	Y	N													TIGR02475: CobW: cobalamin biosynthesis protein CobW PF02492.14: CobW/HypB/UreG, nucleotide-binding domain PF07683.9: Cobalamin synthesis protein cobW C-terminal domain	_GAP_||PF02492||_GAP_||PF07683||_GAP_	_GAP_||CobW/HypB/UreG, nucleotide-binding domain||_GAP_||Cobalamin synthesis protein cobW C-terminal domain||_GAP_				0	5007.56	ND	0	ND	ND	ND	ND	Bacteria;Proteobacteria;Gammaproteobacteria;Alteromonadales;Pseudoalteromonadaceae;Pseudoalteromonas
g16294.t1	clust_6230	6	Y	N	N	N													PF13385.1: Concanavalin A-like lectin/glucanases superfamily PF05548.6: Gametolysin peptidase M11	_GAP_||PF05548||_GAP_||PF13385||_GAP_	_GAP_||Gametolysin peptidase M11||_GAP_||PF13385||_GAP_				0	205.222	0.707109	99	methylated	0.671	94	methylated	Bacteria;Proteobacteria;Gammaproteobacteria;Alteromonadales;Pseudoalteromonadaceae;Pseudoalteromonas
g7097.t1	clust_20723	1	Y	N	N	N													TIGR01250: pro_imino_pep_2: proline-specific peptidases PF12697.2: Alpha/beta hydrolase family PF12146.3: Putative lysophospholipase	_GAP_||PF12146||PF12697	_GAP_||Putative lysophospholipase||PF12697				0	1226.33	0.0558534	96	unmethylated	0.0506	109	unmethylated	Bacteria;Proteobacteria;Gammaproteobacteria;Alteromonadales;Psychromonadaceae;Psychromonas
g19767.t1	clust_22120	1	Y	N	N	N	sbm:Shew185_3660	putative outer membrane adhesin-like protein						A6WSJ6					TIGR00868: hCaCC: calcium-activated chloride channel protein 1 PF13519.1: von Willebrand factor type A domain PF00092.23: von Willebrand factor type A domain	_GAP_||PF09471||_GAP_||PF00092||_GAP_||PF09315||_GAP_	_GAP_||IgA Peptidase M64||_GAP_||von Willebrand factor type A domain||_GAP_||Domain of unknown function (DUF1973)||_GAP_				0	296.778	0.50421	138	methylated	0.523	147	methylated	Bacteria;Proteobacteria;Gammaproteobacteria;Alteromonadales;Shewanellaceae;Shewanella
g31978.t1	clust_2046	10	N	N	Y	N	tps:THAPSDRAFT_27776	probable dihydroorotase (EC:3.5.2.3)						B8C1A0					Probable dihydroorotase (EC 3.5.2.3)	PF01979	Amidohydrolase family				0	384	0.299708	28	unmethylated	ND	ND	ND	Bacteria;Proteobacteria;Gammaproteobacteria;Alteromonadales;Shewanellaceae;Shewanella
g6135.t1	clust_20785	1	Y	N	N	N	bcg:BCG9842_B2025	FAD-binding protein						B7INI0					PF01565.18: FAD binding domain PF08031.7: Berberine and berberine like	_GAP_||PF01565||_GAP_||PF08031	_GAP_||FAD binding domain ||_GAP_||Berberine and berberine like				0	3.94444	0.957899	94	methylated	ND	ND	ND	Bacteria;Proteobacteria;Gammaproteobacteria;Cellvibrionales;Cellvibrionaceae;Cellvibrio
g11294.t1	clust_1261	13	Y	N	N	N													PF03422.10: Carbohydrate binding module (family 6) PF00150.13: Cellulase (glycosyl hydrolase family 5)	_GAP_||PF00150||_GAP_||PF03422	_GAP_||Cellulase (glycosyl hydrolase family 5)||_GAP_||Carbohydrate binding module (family 6)				0	1895.28	0.0279973	294	unmethylated	0.027	307	unmethylated	Bacteria;Proteobacteria;Gammaproteobacteria;Cellvibrionales;Cellvibrionaceae;Gilvimarinus
g29360.t1	clust_49	123	N	N	Y	N																			0	1.11111	0.976389	12	methylated	0.953	12	methylated	Bacteria;Proteobacteria;Gammaproteobacteria;Cellvibrionales;Microbulbiferaceae;Microbulbifer
g21629.t1	clust_467	26	N	N	Y	N									KOG2383	Predicted ATPase	General function prediction only	POORLY CHARACTERIZED	PF03969.11: AFG1-like ATPase	PF03969||_GAP_	AFG1-like ATPase||_GAP_				0	523.389	0.0816226	178	unmethylated	ND	ND	ND	Bacteria;Proteobacteria;Gammaproteobacteria;Chromatiales;Chromatiaceae;Rheinheimera
g32090.t1	clust_19991	1	Y	N	N	N	sbo:SBO_0690	ybiJ; hypothetical protein						Q323Z2					ybiJ; hypothetical protein	_GAP_||PF07338	_GAP_||Protein of unknown function (DUF1471)				1	0.222222	ND	0	ND	ND	ND	ND	Bacteria;Proteobacteria;Gammaproteobacteria;Enterobacteriales
g32244.t1	clust_22183	1	Y	N	N	N													hypothetical protein						0	23.3333	ND	0	ND	ND	ND	ND	Bacteria;Proteobacteria;Gammaproteobacteria;Enterobacteriales;Enterobacteriaceae;Enterobacter
g31994.t1	clust_20077	1	Y	N	N	N	eco:b3098 || ecj:JW3069 || ecd:ECDH10B_3274 || ebw:BWG_2808 || ece:Z4452 || ecs:ECs3980 || ecf:ECH74115_4413 || etw:ECSP_4072 || eoj:ECO26_4205 || eoi:ECO111_3924 || eoh:ECO103_3847 || eok:G2583_3822 || ecc:c3856 || eci:UTI89_C3536 || ecx:EcHS_A3286 || ecw:EcE24377A_3571 || ecm:EcSMS35_3396 || ecy:ECSE_3383 || ecr:ECIAI1_3248 || ecq:ECED1_3766 || eck:EC55989_3516 || ect:ECIAI39_3599 || eum:ECUMN_…	yqjD, ECK3089, JW3069; conserved protein || yqjD; conserved hypothetical protein || yqjD; hypothetical protein || yqjD; hypothetical protein || yqjD; hypothetical protein || hypothetical protein || hypothetical protein || yqjD; hypothetical protein || yqjD; hypothetical protein || yqjD; hypothetical protein || yqjD; hypothetical protein || yqjD; hypothetical protein || yqjD; hypothetical protein …						P64581					yqjD; hypothetical protein	PF05957	Bacterial protein of unknown function (DUF883)				1	0.166667	ND	0	ND	ND	ND	ND	Bacteria;Proteobacteria;Gammaproteobacteria;Enterobacteriales;Enterobacteriaceae;Escherichia
g31487.t1	clust_20432	1	Y	N	N	N	sfl:SF1379 || sfl:SF1666 || sfx:S1952 || sfv:SFV_1658	insertion sequence 2 OrfA protein || insertion sequence 2 OrfA protein || insertion sequence 2 OrfA protein || insertion sequence 2 OrfA protein						Q81ZM2					insertion sequence 2 OrfA protein	PF01527||_GAP_	Transposase||_GAP_				0	0.166667	ND	0	ND	ND	ND	ND	Bacteria;Proteobacteria;Gammaproteobacteria;Enterobacteriales;Enterobacteriaceae;Escherichia
g31183.t1	clust_20610	1	Y	N	N	N	sfl:SF1024 || sfl:SF1166	IS3 ORF1; K07483 transposase || IS3 ORF1			K07483	transposase		P59445					IS3 ORF1	PF01527	Transposase				0	0.777778	ND	0	ND	ND	ND	ND	Bacteria;Proteobacteria;Gammaproteobacteria;Enterobacteriales;Enterobacteriaceae;Escherichia
g32153.t1	clust_19936	1	Y	N	N	N	ecc:c4706	wecB; UDP-N-acetylglucosamine 2-epimerase (EC:5.1.3.14); K01791 UDP-N-acetylglucosamine 2-epimerase [EC:5.1.3.14]	ecc01100||ecc00520	5.1.3.14	K01791	UDP-N-acetylglucosamine 2-epimerase (non-hydrolysing) [EC:5.1.3.14]	Amino sugar and nucleotide sugar metabolism	Q8FBQ7					wecB; UDP-N-acetylglucosamine 2-epimerase (EC:5.1.3.14)	PF02350	UDP-N-acetylglucosamine 2-epimerase				0	0.333333	ND	0	ND	ND	ND	ND	Bacteria;Proteobacteria;Gammaproteobacteria;Enterobacteriales;Enterobacteriaceae;Escherichia
g31030.t1	clust_20684	1	Y	N	N	N	eoj:ECO26_0616	putative major tail protein						C8TJG7					putative major tail protein						0	0.0555556	ND	0	ND	ND	ND	ND	Bacteria;Proteobacteria;Gammaproteobacteria;Enterobacteriales;Enterobacteriaceae;Escherichia
g32377.t1	clust_22074	1	Y	N	N	N													purR; HTH-type transcriptional repressor purR	PF13377	PF13377				0	0.111111	ND	0	ND	ND	ND	ND	Bacteria;Proteobacteria;Gammaproteobacteria;Enterobacteriales;Enterobacteriaceae;Escherichia
g32368.t1	clust_22084	1	Y	N	N	N	isc:IscW_ISCW024385	hypothetical protein						B7PQ76											0	953.611	0.515208	8	methylated	0.0222	11	unmethylated	Bacteria;Proteobacteria;Gammaproteobacteria;Enterobacteriales;Enterobacteriaceae;Escherichia
g30455.t1	clust_21039	1	Y	N	N	N	hmo:HM1_3149	hypothetical protein						B0TIG6					hypothetical protein						0	267.111	0.00229117	12	unmethylated	0.207	17	unmethylated	Bacteria;Proteobacteria;Gammaproteobacteria;Enterobacteriales;Enterobacteriaceae;Escherichia
g10368.t1	clust_9464	4	Y	N	N	N																			0	2644.78	0.0576443	252	unmethylated	0.051	260	unmethylated	Bacteria;Proteobacteria;Gammaproteobacteria;Enterobacteriales;Enterobacteriaceae;Klebsiella
g31876.t1	clust_20167	1	Y	N	N	N																			0	18.4444	ND	0	ND	ND	ND	ND	Bacteria;Proteobacteria;Gammaproteobacteria;Enterobacteriales;Enterobacteriaceae;Photorhabdus
g18728.t1	clust_6230	6	Y	N	N	N	pti:PHATR_33106	hypothetical protein						B5Y4D1					PF13385.1: Concanavalin A-like lectin/glucanases superfamily PF05548.6: Gametolysin peptidase M11	_GAP_||PF05548||_GAP_||PF13385||_GAP_	_GAP_||Gametolysin peptidase M11||_GAP_||PF13385||_GAP_				0	2092.89	ND	0	ND	ND	ND	ND	Bacteria;Proteobacteria;Gammaproteobacteria;Enterobacteriales;Enterobacteriaceae;Serratia
g22442.t1	clust_905	16	N	N	Y	N	tps:THAPSDRAFT_5357	hypothetical protein						B8C2P7											0	1784.67	ND	0	ND	ND	ND	ND	Bacteria;Proteobacteria;Gammaproteobacteria;Enterobacteriales;Enterobacteriaceae;Yersinia
g22819.t1	clust_21901	1	Y	N	N	N																			0	0.0555556	0.827381	12	methylated	0.754	21	methylated	Bacteria;Proteobacteria;Gammaproteobacteria;Enterobacteriales;Enterobacteriaceae;Yersinia
g12262.t1	clust_20380	1	Y	N	N	N													hypothetical protein	_GAP_||PF13519||_GAP_	_GAP_||PF13519||_GAP_				0	36.6111	0.921013	132	methylated	0.931	133	methylated	Bacteria;Proteobacteria;Gammaproteobacteria;Methylococcales;Methylococcaceae;Methylobacter
g11218.t1	clust_7640	5	Y	N	N	N	sde:Sde_0555	DNA-3-methyladenine glycosylase I (EC:3.2.2.20); K01246 DNA-3-methyladenine glycosylase I [EC:3.2.2.20]	sde03410	3.2.2.20	K01246	DNA-3-methyladenine glycosylase I [EC:3.2.2.20]	Base excision repair	Q21NB0					TIGR00624: tag: DNA-3-methyladenine glycosylase I PF03352.8: Methyladenine glycosylase	_GAP_||PF03352	_GAP_||Methyladenine glycosylase				0	524.278	ND	0	ND	ND	ND	ND	Bacteria;Proteobacteria;Gammaproteobacteria;Pasteurellales;Pasteurellaceae;Haemophilus
g10717.t1	clust_7640	5	Y	N	N	N	sde:Sde_0555	DNA-3-methyladenine glycosylase I (EC:3.2.2.20); K01246 DNA-3-methyladenine glycosylase I [EC:3.2.2.20]	sde03410	3.2.2.20	K01246	DNA-3-methyladenine glycosylase I [EC:3.2.2.20]	Base excision repair	Q21NB0					TIGR00624: tag: DNA-3-methyladenine glycosylase I PF03352.8: Methyladenine glycosylase	_GAP_||PF03352	_GAP_||Methyladenine glycosylase				0	514.667	ND	0	ND	ND	ND	ND	Bacteria;Proteobacteria;Gammaproteobacteria;Pasteurellales;Pasteurellaceae;Haemophilus
g31189.t1	clust_20604	1	Y	N	N	N																			0	0.0555556	0.903363	99	methylated	ND	ND	ND	Bacteria;Proteobacteria;Gammaproteobacteria;Pseudomonadales;Moraxellaceae;Acinetobacter
g20811.t1	clust_1136	14	N	N	Y	N	tps:THAPSDRAFT_260744	adenosylmehtionine-8-amino-7-oxononanoate aminotransferase (EC:2.6.1.62)						B8BSQ3					TIGR00508: bioA: adenosylmethionine-8-amino-7-oxononanoate transaminase PF00202.16: Aminotransferase class-III	PF00202	Aminotransferase class-III				0	680.222	0.348863	136	unmethylated	0.349	146	unmethylated	Bacteria;Proteobacteria;Gammaproteobacteria;Pseudomonadales;Moraxellaceae;Acinetobacter
g18794.t1	clust_2206	10	Y	N	N	N													TIGR03388: ascorbase: L-ascorbate oxidase PF07732.10: Multicopper oxidase PF07731.9: Multicopper oxidase	_GAP_||PF07732||PF00394||_GAP_||PF07731||_GAP_	_GAP_||Multicopper oxidase||Multicopper oxidase||_GAP_||Multicopper oxidase||_GAP_				0	1230.28	0.0362752	260	unmethylated	0.0391	278	unmethylated	Bacteria;Proteobacteria;Gammaproteobacteria;Pseudomonadales;Moraxellaceae;Acinetobacter
g29135.t1	clust_21336	1	Y	N	N	N																			0	1959	0.0262181	108	unmethylated	0.015	114	unmethylated	Bacteria;Proteobacteria;Gammaproteobacteria;Pseudomonadales;Moraxellaceae;Acinetobacter
g788.t1	clust_21141	1	Y	N	N	N	lbi:LEPBI_I2757 || lbf:LBF_2673	putative hydrolase; K07019 || hydrolase or acyltransferase; K07019			K07019			B0SEN1						_GAP_||PF12697	_GAP_||PF12697				2	418.278	0.116517	104	unmethylated	ND	ND	ND	Bacteria;Proteobacteria;Gammaproteobacteria;Pseudomonadales;Pseudomonadaceae;Pseudomonas
g22517.t1	clust_13113	3	Y	N	N	N	pti:PHATRDRAFT_48802	hypothetical protein						B7G8E9					TIGR02981: phageshock_pspE: phage shock operon rhodanese PspE PF00581.15: Rhodanese-like domain	_GAP_||PF00581	_GAP_||Rhodanese-like domain				0	1991.06	0.0658243	74	unmethylated	ND	ND	ND	Bacteria;Proteobacteria;Gammaproteobacteria;Pseudomonadales;Pseudomonadaceae;Pseudomonas
g8334.t1	clust_20644	1	Y	N	N	N																			0	6327.22	0.0617513	106	unmethylated	ND	ND	ND	Bacteria;Proteobacteria;Gammaproteobacteria;Thiotrichales;Francisellaceae;Francisella
g3714.t1	clust_2184	10	N	N	Y	N													TIGR00204: dxs: 1-deoxy-D-xylulose-5-phosphate synthase PF00456.16: Transketolase, thiamine diphosphate binding domain PF02779.19: Transketolase, pyrimidine binding domain	_GAP_||PF00016||_GAP_||PF00456||_GAP_||PF02779||PF02780||_GAP_	_GAP_||Ribulose bisphosphate carboxylase large chain, catalytic domain||_GAP_||Transketolase, thiamine diphosphate binding domain||_GAP_||Transketolase, pyrimidine binding domain||Transketolase, C-terminal domain||_GAP_				0	2914.44	0.051625	386	unmethylated	0.0474	387	unmethylated	Bacteria;Proteobacteria;Gammaproteobacteria;Thiotrichales;Thiotrichaceae;Achromatium
g8074.t1	clust_11	283	N	N	Y	N	cmu:TC0602	helicase, putative						Q9PK68						PF03457	Helicase associated domain				0	0.388889	0.955563	62	methylated	ND	ND	ND	Bacteria;Proteobacteria;Gammaproteobacteria;Thiotrichales;Thiotrichaceae;Beggiatoa
g28298.t1	clust_13	266	N	Y	N	N	pti:PHATRDRAFT_42569	hypothetical protein						B7FNS7					PF03457.9: Helicase associated domain	_GAP_||PF03457||_GAP_	_GAP_||Helicase associated domain||_GAP_				0	0.166667	0.831175	33	methylated	0.816	37	methylated	Bacteria;Proteobacteria;Gammaproteobacteria;Thiotrichales;Thiotrichaceae;Beggiatoa
g20512.t1	clust_13	266	N	Y	N	N	pti:PHATRDRAFT_44572	hypothetical protein						B7FUJ5					PF03457.9: Helicase associated domain	_GAP_||PF03457||_GAP_	_GAP_||Helicase associated domain||_GAP_				0	0.444444	0.829806	33	methylated	ND	ND	ND	Bacteria;Proteobacteria;Gammaproteobacteria;Thiotrichales;Thiotrichaceae;Beggiatoa
g22820.t1	clust_4	413	N	N	Y	N									KOG0619	FOG: Leucine rich repeat	General function prediction only	POORLY CHARACTERIZED	PF13855.1: Leucine rich repeat PF12799.2: Leucine Rich repeats (2 copies)	_GAP_||PF00560||_GAP_	_GAP_||Leucine Rich Repeat||_GAP_				0	2376.67	0.208125	210	unmethylated	0.205	216	unmethylated	Bacteria;Proteobacteria;Gammaproteobacteria;Thiotrichales;Thiotrichaceae;Beggiatoa
g20056.t1	clust_11820	3	Y	N	N	N													PF13855.1: Leucine rich repeat PF12799.2: Leucine Rich repeats (2 copies)	_GAP_||PF13855||PF00560	_GAP_||Leucine rich repeat||Leucine Rich Repeat				1	3737.33	0.0791167	156	unmethylated	ND	ND	ND	Bacteria;Proteobacteria;Gammaproteobacteria;Thiotrichales;Thiotrichaceae;Beggiatoa
g9033.t1	clust_13	266	N	Y	N	N	cmu:TC0602	helicase, putative						Q9PK68					PF03457.9: Helicase associated domain	_GAP_||PF03457	_GAP_||Helicase associated domain				0	8141.5	0.015013	94	unmethylated	ND	ND	ND	Bacteria;Proteobacteria;Gammaproteobacteria;Thiotrichales;Thiotrichaceae;Beggiatoa
g6321.t1	clust_20775	1	Y	N	N	N	cyt:cce_2579	hypothetical protein						B1WSE1											0	9441.39	0.035144	68	unmethylated	ND	ND	ND	Bacteria;Proteobacteria;Gammaproteobacteria;Thiotrichales;Thiotrichaceae;Thiothrix
g16362.t1	clust_33	156	Y	N	N	N	ota:Ot08g00650	hypothetical protein						Q013X5						PF03382||_GAP_	Mycoplasma protein of unknown function, DUF285||_GAP_	TIGR02167||_GAP_	bacterial surface protein 26-residue repeat||_GAP_		0	5.05556	0.889247	31	methylated	0.901	33	methylated	Bacteria;Proteobacteria;Gammaproteobacteria;Vibrionales
g14673.t1	clust_751	18	N	N	Y	N	cts:Ctha_0891	tryptophan synthase subunit beta; K06001 tryptophan synthase beta chain [EC:4.2.1.20]	cts01110||cts01100||cts00400||cts00260	4.2.1.20	K06001	tryptophan synthase beta chain [EC:4.2.1.20]	Glycine, serine and threonine metabolism || Phenylalanine, tyrosine and tryptophan biosynthesis || Biosynthesis of amino acids	B3QWZ4					TIGR00263: trpB: tryptophan synthase, beta subunit PF00291.20: Pyridoxal-phosphate dependent enzyme	_GAP_||PF00291||_GAP_	_GAP_||Pyridoxal-phosphate dependent enzyme||_GAP_	_GAP_||TIGR00263	_GAP_||tryptophan synthase, beta subunit		0	1285.83	0.130463	160	unmethylated	ND	ND	ND	Bacteria;Proteobacteria;Gammaproteobacteria;Vibrionales;Vibrionaceae;Grimontia
g14870.t1	clust_751	18	N	N	Y	N	cts:Ctha_0891	tryptophan synthase subunit beta; K06001 tryptophan synthase beta chain [EC:4.2.1.20]	cts01110||cts01100||cts00400||cts00260	4.2.1.20	K06001	tryptophan synthase beta chain [EC:4.2.1.20]	Glycine, serine and threonine metabolism || Phenylalanine, tyrosine and tryptophan biosynthesis || Biosynthesis of amino acids	B3QWZ4					TIGR00263: trpB: tryptophan synthase, beta subunit PF00291.20: Pyridoxal-phosphate dependent enzyme	_GAP_||PF00291||_GAP_	_GAP_||Pyridoxal-phosphate dependent enzyme||_GAP_	TIGR00263	tryptophan synthase, beta subunit		0	3781	0.0197986	176	unmethylated	0.0187	186	unmethylated	Bacteria;Proteobacteria;Gammaproteobacteria;Vibrionales;Vibrionaceae;Grimontia
g31611.t1	clust_15891	2	Y	N	N	N	swp:swp_1323	hypothetical protein						B8CJL3					hypothetical protein	PF01124	MAPEG family				0	3.72222	0.957333	50	methylated	0.961	58	methylated	Bacteria;Proteobacteria;Gammaproteobacteria;Vibrionales;Vibrionaceae;Vibrio
g22209.t1	clust_33	156	Y	N	N	N	ota:Ot08g00650	hypothetical protein						Q013X5					lipoprotein Q-related gene	_GAP_||PF03382	_GAP_||Mycoplasma protein of unknown function, DUF285	_GAP_||TIGR02167||_GAP_	_GAP_||bacterial surface protein 26-residue repeat||_GAP_		1	1733.39	0.423635	170	unmethylated	0.432	175	unmethylated	Bacteria;Proteobacteria;Gammaproteobacteria;Vibrionales;Vibrionaceae;Vibrio
g22376.t1	clust_15891	2	Y	N	N	N	swp:swp_1323	hypothetical protein						B8CJL3					putative Ribosomal protein L11	_GAP_||PF01124	_GAP_||MAPEG family				5	50.9444	0.185075	78	unmethylated	ND	ND	ND	Bacteria;Proteobacteria;Gammaproteobacteria;Vibrionales;Vibrionaceae;Vibrio
g11372.t1	clust_20445	1	Y	N	N	N														_GAP_||PF04230||_GAP_	_GAP_||Polysaccharide pyruvyl transferase||_GAP_				0	620.167	0.0267646	94	unmethylated	ND	ND	ND	Bacteria;Proteobacteria;Gammaproteobacteria;Vibrionales;Vibrionaceae;Vibrio
g15155.t1	clust_7431	5	N	Y	N	N	tps:THAPSDRAFT_33480	hypothetical protein						B8BZD9					Predicted protein	PF06041	Bacterial protein of unknown function (DUF924)				0	1539.89	0.0210714	50	unmethylated	ND	ND	ND	Bacteria;Proteobacteria;Gammaproteobacteria;Vibrionales;Vibrionaceae;Vibrio
g9759.t1	clust_9496	4	Y	N	N	N	vha:VIBHAR_06509	hypothetical protein						A7N8F4											0	1186.39	0.00533908	112	unmethylated	ND	ND	ND	Bacteria;Proteobacteria;Gammaproteobacteria;Vibrionales;Vibrionaceae;Vibrio
g30818.t1	clust_20817	1	Y	N	N	N	sth:STH609	putative lipase						Q67RU9											0	23.7778	0.305699	108	unmethylated	ND	ND	ND	Bacteria;Proteobacteria;Gammaproteobacteria;Xanthomonadales;Sinobacteraceae;Solimonas
g32238.t1	clust_22187	1	Y	N	N	N																			0	46.1667	0.0142045	24	unmethylated	ND	ND	ND	Bacteria;Proteobacteria;Gammaproteobacteria;Xanthomonadales;Xanthomonadaceae;Luteimonas
g30398.t1	clust_21068	1	Y	N	N	N																			0	9658.28	0.0440272	56	unmethylated	0.0627	67	unmethylated	Bacteria;Proteobacteria;Gammaproteobacteria;Xanthomonadales;Xanthomonadaceae;Rhodanobacter
g12815.t1	clust_77	96	N	N	Y	N													PF04969.11: CS domain						0	30.2222	ND	0	ND	ND	ND	ND	Bacteria;Proteobacteria;Gammaproteobacteria;Xanthomonadales;Xanthomonadaceae;Xylella
g16823.t1	clust_77	96	N	N	Y	N													PF04969.11: CS domain						0	29.7778	ND	0	ND	ND	ND	ND	Bacteria;Proteobacteria;Gammaproteobacteria;Xanthomonadales;Xanthomonadaceae;Xylella
g21397.t1	clust_77	96	N	N	Y	N													PF04969.11: CS domain						0	31.5556	ND	0	ND	ND	ND	ND	Bacteria;Proteobacteria;Gammaproteobacteria;Xanthomonadales;Xanthomonadaceae;Xylella
g12804.t1	clust_77	96	N	N	Y	N													PF04969.11: CS domain						0	27.6667	0	3	unmethylated	ND	ND	ND	Bacteria;Proteobacteria;Gammaproteobacteria;Xanthomonadales;Xanthomonadaceae;Xylella
g1328.t1	clust_21106	1	Y	N	N	N																			0	1246.94	0.0224705	160	unmethylated	ND	ND	ND	Bacteria;Spirochaetes;Spirochaetia;Leptospiraceae;Leptospira
g1212.t1	clust_21117	1	Y	N	N	N														_GAP_||PF00583||_GAP_	_GAP_||Acetyltransferase (GNAT) family||_GAP_				5	2952.28	0.338452	158	unmethylated	ND	ND	ND	Bacteria;Spirochaetes;Spirochaetia;Spirochaetales;Spirochaetaceae;Salinispira
g13506.t1	clust_33	156	Y	N	N	N	ota:Ot08g00650	hypothetical protein						Q013X5					TIGR02167: Liste_lipo_26: bacterial surface protein 26-residue repeat PF03382.9: Mycoplasma protein of unknown function, DUF285	_GAP_||PF03382||_GAP_	_GAP_||Mycoplasma protein of unknown function, DUF285||_GAP_	_GAP_||TIGR02167||_GAP_	_GAP_||bacterial surface protein 26-residue repeat||_GAP_		0	12.4444	0.957892	116	methylated	0.958	119	methylated	Bacteria;Synergistetes;Synergistia;Synergistales;Synergistaceae;Jonquetella
g4681.t1	clust_33	156	Y	N	N	N	ota:Ot08g00650	hypothetical protein						Q013X5					lipoprotein	_GAP_||PF03382||_GAP_||PF00754	_GAP_||Mycoplasma protein of unknown function, DUF285||_GAP_||F5/8 type C domain	_GAP_||TIGR02167||_GAP_	_GAP_||bacterial surface protein 26-residue repeat||_GAP_		0	11240.1	0.793802	88	methylated	0.797	92	methylated	Bacteria;Synergistetes;Synergistia;Synergistales;Synergistaceae;Jonquetella
g16161.t1	clust_475	25	N	N	Y	N	met:M446_0877	putative phytochrome sensor protein						B0UA81					TIGR02651: RNase_Z: ribonuclease Z PF12706.2: Beta-lactamase superfamily domain PF01590.21: GAF domain	_GAP_||PF12706||_GAP_||PF01590	_GAP_||PF12706||_GAP_||GAF domain				0	3025.5	0.0537688	172	unmethylated	ND	ND	ND	Bacteria;Verrucomicrobia;Verrucomicrobiae;Verrucomicrobiales;Verrucomicrobiaceae;Haloferula
g287.t1	clust_12941	3	N	Y	N	N	tps:THAPSDRAFT_14637	hypothetical protein						B8CBS1					Putative uncharacterized protein Fragment	_GAP_||PF04616||_GAP_	_GAP_||Glycosyl hydrolases family 43||_GAP_				1	934.889	0.0321798	120	unmethylated	ND	ND	ND	Bacteria;Verrucomicrobia;Verrucomicrobiae;Verrucomicrobiales;Verrucomicrobiaceae;Haloferula
g30757.t1	clust_9756	4	N	N	Y	N													PF01136.14: Peptidase family U32 PF12392.3: Collagenase	_GAP_||PF01136	_GAP_||Peptidase family U32				0	68.2778	0.00210511	82	unmethylated	ND	ND	ND	Bacteria;Verrucomicrobia;Verrucomicrobiae;Verrucomicrobiales;Verrucomicrobiaceae;Verrucomicrobium
g29621.t1	clust_21268	1	Y	N	N	N																			0	0.333333	ND	0	ND	ND	ND	ND	Eukaryota;Apicomplexa;Aconoidasida;Haemosporida;Plasmodiidae;Plasmodium;Plasmodium (Laverania)
g32571.t1	clust_21929	1	Y	N	N	N																			0	0.222222	ND	0	ND	ND	ND	ND	Eukaryota;Apicomplexa;Aconoidasida;Haemosporida;Plasmodiidae;Plasmodium;Plasmodium (Laverania)
g21330.t1	clust_12610	3	Y	N	N	N													PF13015.1: Glucosidase II beta subunit-like protein	PF13015||_GAP_	PF13015||_GAP_				0	0.444444	0.957109	22	methylated	ND	ND	ND	Eukaryota;Apicomplexa;Aconoidasida;Haemosporida;Plasmodiidae;Plasmodium;Plasmodium (Laverania)
g29098.t1	clust_21341	1	Y	N	N	N																			0	11.9444	0.953125	16	methylated	0.921	19	methylated	Eukaryota;Apicomplexa;Aconoidasida;Haemosporida;Plasmodiidae;Plasmodium;Plasmodium (Laverania)
g27746.t1	clust_21487	1	Y	N	N	N																			0	0.111111	0.933333	2	methylated	ND	ND	ND	Eukaryota;Apicomplexa;Aconoidasida;Haemosporida;Plasmodiidae;Plasmodium;Plasmodium (Laverania)
g5848.t1	clust_15610	2	Y	N	N	N													conserved hypothetical protein						0	11.7222	0.928783	86	methylated	0.953	99	methylated	Eukaryota;Apicomplexa;Aconoidasida;Haemosporida;Plasmodiidae;Plasmodium;Plasmodium (Laverania)
g21134.t1	clust_304	34	Y	N	N	N																			0	50.6667	0.919083	58	methylated	0.92	60	methylated	Eukaryota;Apicomplexa;Aconoidasida;Haemosporida;Plasmodiidae;Plasmodium;Plasmodium (Laverania)
g21945.t1	clust_21971	1	Y	N	N	N																			0	0.0555556	0.911935	28	methylated	0.916	30	methylated	Eukaryota;Apicomplexa;Aconoidasida;Haemosporida;Plasmodiidae;Plasmodium;Plasmodium (Laverania)
g28436.t1	clust_2819	9	N	N	Y	N																			0	0.111111	0.877792	136	methylated	0.893	148	methylated	Eukaryota;Apicomplexa;Aconoidasida;Haemosporida;Plasmodiidae;Plasmodium;Plasmodium (Laverania)
g33031.t1	clust_21550	1	Y	N	N	N																			0	0.111111	0.872958	5	methylated	ND	ND	ND	Eukaryota;Apicomplexa;Aconoidasida;Haemosporida;Plasmodiidae;Plasmodium;Plasmodium (Laverania)
g31490.t1	clust_20429	1	Y	N	N	N																			0	0.166667	0.871675	22	methylated	ND	ND	ND	Eukaryota;Apicomplexa;Aconoidasida;Haemosporida;Plasmodiidae;Plasmodium;Plasmodium (Laverania)
g15213.t1	clust_177	53	Y	N	N	N																			0	4.94444	0.852297	403	methylated	ND	ND	ND	Eukaryota;Apicomplexa;Aconoidasida;Haemosporida;Plasmodiidae;Plasmodium;Plasmodium (Laverania)
g31789.t1	clust_20227	1	Y	N	N	N																			0	0.166667	0.804681	30	methylated	ND	ND	ND	Eukaryota;Apicomplexa;Aconoidasida;Haemosporida;Plasmodiidae;Plasmodium;Plasmodium (Laverania)
g32507.t1	clust_21977	1	Y	N	N	N																			0	0.222222	0.799207	36	methylated	ND	ND	ND	Eukaryota;Apicomplexa;Aconoidasida;Haemosporida;Plasmodiidae;Plasmodium;Plasmodium (Laverania)
g30523.t1	clust_177	53	Y	N	N	N																			0	0.166667	0.756841	84	methylated	ND	ND	ND	Eukaryota;Apicomplexa;Aconoidasida;Haemosporida;Plasmodiidae;Plasmodium;Plasmodium (Laverania)
g30882.t1	clust_177	53	Y	N	N	N																			0	0.888889	0.737918	72	methylated	ND	ND	ND	Eukaryota;Apicomplexa;Aconoidasida;Haemosporida;Plasmodiidae;Plasmodium;Plasmodium (Laverania)
g16783.t1	clust_20054	1	Y	N	N	N																			0	0.111111	0.727589	82	methylated	ND	ND	ND	Eukaryota;Apicomplexa;Aconoidasida;Haemosporida;Plasmodiidae;Plasmodium;Plasmodium (Laverania)
g29260.t1	clust_177	53	Y	N	N	N																			0	0.277778	0.713809	95	methylated	0.716	96	methylated	Eukaryota;Apicomplexa;Aconoidasida;Haemosporida;Plasmodiidae;Plasmodium;Plasmodium (Laverania)
g32642.t1	clust_21866	1	Y	N	N	N																			0	1	0.705187	38	methylated	0.702	56	methylated	Eukaryota;Apicomplexa;Aconoidasida;Haemosporida;Plasmodiidae;Plasmodium;Plasmodium (Laverania)
g158.t1	clust_20948	1	Y	N	N	N																			0	5.16667	0.679815	97	methylated	0.718	114	methylated	Eukaryota;Apicomplexa;Aconoidasida;Haemosporida;Plasmodiidae;Plasmodium;Plasmodium (Laverania)
g32814.t1	clust_21748	1	Y	N	N	N																			0	0.333333	0.641659	28	methylated	ND	ND	ND	Eukaryota;Apicomplexa;Aconoidasida;Haemosporida;Plasmodiidae;Plasmodium;Plasmodium (Laverania)
g31342.t1	clust_20519	1	Y	N	N	N																			0	0.0555556	0.631652	97	methylated	0.649	142	methylated	Eukaryota;Apicomplexa;Aconoidasida;Haemosporida;Plasmodiidae;Plasmodium;Plasmodium (Laverania)
g25575.t1	clust_177	53	Y	N	N	N																			0	0.0555556	0.624373	122	methylated	0.69	146	methylated	Eukaryota;Apicomplexa;Aconoidasida;Haemosporida;Plasmodiidae;Plasmodium;Plasmodium (Laverania)
g31107.t1	clust_20661	1	Y	N	N	N																			0	1.72222	0.606286	44	methylated	0.604	76	methylated	Eukaryota;Apicomplexa;Aconoidasida;Haemosporida;Plasmodiidae;Plasmodium;Plasmodium (Laverania)
g32366.t1	clust_22086	1	Y	N	N	N																			0	0.777778	0.582344	55	methylated	ND	ND	ND	Eukaryota;Apicomplexa;Aconoidasida;Haemosporida;Plasmodiidae;Plasmodium;Plasmodium (Laverania)
g32727.t1	clust_21817	1	Y	N	N	N																			0	0.222222	0.551335	28	methylated	ND	ND	ND	Eukaryota;Apicomplexa;Aconoidasida;Haemosporida;Plasmodiidae;Plasmodium;Plasmodium (Laverania)
g220.t1	clust_21235	1	Y	N	N	N																			0	0.0555556	0.550025	47	methylated	0.525	66	methylated	Eukaryota;Apicomplexa;Aconoidasida;Haemosporida;Plasmodiidae;Plasmodium;Plasmodium (Laverania)
g32816.t1	clust_21746	1	Y	N	N	N																			0	0.0555556	0.480009	34	unmethylated	ND	ND	ND	Eukaryota;Apicomplexa;Aconoidasida;Haemosporida;Plasmodiidae;Plasmodium;Plasmodium (Laverania)
g32306.t1	clust_22121	1	Y	N	N	N																			0	0.555556	0.476966	28	unmethylated	ND	ND	ND	Eukaryota;Apicomplexa;Aconoidasida;Haemosporida;Plasmodiidae;Plasmodium;Plasmodium (Laverania)
g33549.t1	clust_21978	1	Y	N	N	N																			0	0.0555556	0.281518	61	unmethylated	ND	ND	ND	Eukaryota;Apicomplexa;Aconoidasida;Haemosporida;Plasmodiidae;Plasmodium;Plasmodium (Laverania)
g31698.t1	clust_20286	1	Y	N	N	N																			0	0.111111	0.0521978	13	unmethylated	ND	ND	ND	Eukaryota;Apicomplexa;Aconoidasida;Haemosporida;Plasmodiidae;Plasmodium;Plasmodium (Laverania)
g20769.t1	clust_22055	1	Y	N	N	N																			0	1701.22	0.0301416	148	unmethylated	ND	ND	ND	Eukaryota;Apicomplexa;Aconoidasida;Haemosporida;Plasmodiidae;Plasmodium;Plasmodium (Plasmodium)
g13922.t1	clust_5066	7	Y	N	N	N																			0	21.3333	0.874602	62	methylated	ND	ND	ND	Eukaryota;Apicomplexa;Aconoidasida;Haemosporida;Plasmodiidae;Plasmodium;Plasmodium (Vinckeia)
g15958.t1	clust_20118	1	Y	N	N	N																			0	0.111111	0.708748	39	methylated	ND	ND	ND	Eukaryota;Apicomplexa;Aconoidasida;Haemosporida;Plasmodiidae;Plasmodium;Plasmodium (Vinckeia)
g1477.t1	clust_21096	1	Y	N	N	N																			0	1	ND	0	ND	ND	ND	ND	Eukaryota;Apicomplexa;Coccidia;Eucoccidiorida;Eimeriorina;Cryptosporidiidae;Cryptosporidium
g13273.t1	clust_20305	1	Y	N	N	N																			0	0.0555556	0.951899	14	methylated	0.971	17	methylated	Eukaryota;Apicomplexa;Coccidia;Eucoccidiorida;Eimeriorina;Cryptosporidiidae;Cryptosporidium
g33059.t1	clust_21514	1	Y	N	N	N																			1	0.166667	ND	0	ND	ND	ND	ND	Eukaryota;Apicomplexa;Coccidia;Eucoccidiorida;Eimeriorina;Eimeriidae;Eimeria
g30855.t1	clust_7661	5	Y	N	N	N																			0	0.166667	ND	0	ND	ND	ND	ND	Eukaryota;Apicomplexa;Coccidia;Eucoccidiorida;Eimeriorina;Eimeriidae;Eimeria
g5808.t1	clust_262	38	Y	N	N	N																			0	17.8889	0.951988	101	methylated	ND	ND	ND	Eukaryota;Apicomplexa;Coccidia;Eucoccidiorida;Eimeriorina;Eimeriidae;Eimeria
g15164.t1	clust_20170	1	Y	N	N	N																			0	0.0555556	0.625761	2	methylated	0.792	2	methylated	Eukaryota;Apicomplexa;Coccidia;Eucoccidiorida;Eimeriorina;Eimeriidae;Eimeria
g30127.t1	clust_1056	15	N	N	Y	N																			0	0.0555556	0.597696	15	methylated	0.783	11	methylated	Eukaryota;Apicomplexa;Coccidia;Eucoccidiorida;Eimeriorina;Eimeriidae;Eimeria
g20082.t1	clust_7408	5	Y	N	N	N																			0	76244.9	0.479844	178	unmethylated	ND	ND	ND	Eukaryota;Apicomplexa;Coccidia;Eucoccidiorida;Eimeriorina;Eimeriidae;Eimeria
g32124.t1	clust_2800	9	Y	N	N	N																			0	0.111111	0.450322	14	unmethylated	ND	ND	ND	Eukaryota;Apicomplexa;Coccidia;Eucoccidiorida;Eimeriorina;Eimeriidae;Eimeria
g7794.t1	clust_16251	2	N	Y	N	N	tps:THAPSDRAFT_8845	hypothetical protein						B8LC76					Predicted protein						0	1398.44	0.131511	122	unmethylated	ND	ND	ND	Eukaryota;Apicomplexa;Coccidia;Eucoccidiorida;Eimeriorina;Eimeriidae;Eimeria
g4950.t1	clust_20866	1	Y	N	N	N																			0	4.66667	0.0444969	144	unmethylated	0.0523	163	unmethylated	Eukaryota;Apicomplexa;Coccidia;Eucoccidiorida;Eimeriorina;Eimeriidae;Eimeria
g9786.t1	clust_16116	2	N	Y	N	N	tps:THAPSDRAFT_22021	hypothetical protein						B8BWI2					Predicted protein						0	7002.67	0.0273772	404	unmethylated	0.0281	418	unmethylated	Eukaryota;Apicomplexa;Coccidia;Eucoccidiorida;Eimeriorina;Eimeriidae;Eimeria
g33313.t1	clust_21091	1	Y	N	N	N																			0	0.222222	ND	0	ND	ND	ND	ND	Eukaryota;Apicomplexa;Coccidia;Eucoccidiorida;Eimeriorina;Sarcocystidae;Neospora
g32378.t1	clust_22072	1	Y	N	N	N																			0	0.166667	ND	0	ND	ND	ND	ND	Eukaryota;Apicomplexa;Coccidia;Eucoccidiorida;Eimeriorina;Sarcocystidae;Neospora
g10229.t1	clust_6108	6	Y	N	N	N																			0	0.0555556	1	7	methylated	ND	ND	ND	Eukaryota;Apicomplexa;Coccidia;Eucoccidiorida;Eimeriorina;Sarcocystidae;Neospora
g16117.t1	clust_20102	1	Y	N	N	N																			0	0.0555556	0.895909	55	methylated	ND	ND	ND	Eukaryota;Apicomplexa;Coccidia;Eucoccidiorida;Eimeriorina;Sarcocystidae;Neospora
g6881.t1	clust_116	70	Y	N	N	N																			0	1467	0.885126	104	methylated	ND	ND	ND	Eukaryota;Apicomplexa;Coccidia;Eucoccidiorida;Eimeriorina;Sarcocystidae;Neospora
g14923.t1	clust_20186	1	Y	N	N	N																			0	0.0555556	0.872322	14	methylated	0.897	14	methylated	Eukaryota;Apicomplexa;Coccidia;Eucoccidiorida;Eimeriorina;Sarcocystidae;Neospora
g10233.t1	clust_6108	6	Y	N	N	N																			0	0.0555556	0.807692	13	methylated	ND	ND	ND	Eukaryota;Apicomplexa;Coccidia;Eucoccidiorida;Eimeriorina;Sarcocystidae;Neospora
g27701.t1	clust_1631	11	N	N	Y	N	ssa:SSA_1984	cell surface SD repeat-containing protein						A3CQA0					cell surface SD repeat-containing protein						0	74.1667	0.0826173	73	unmethylated	0.0722	89	unmethylated	Eukaryota;Apicomplexa;Coccidia;Eucoccidiorida;Eimeriorina;Sarcocystidae;Neospora
g929.t1	clust_21133	1	Y	N	N	N																			0	0.111111	ND	0	ND	ND	ND	ND	Eukaryota;Apicomplexa;Coccidia;Eucoccidiorida;Eimeriorina;Sarcocystidae;Toxoplasma
g32246.t1	clust_22180	1	Y	N	N	N																			0	0.0555556	ND	0	ND	ND	ND	ND	Eukaryota;Apicomplexa;Coccidia;Eucoccidiorida;Eimeriorina;Sarcocystidae;Toxoplasma
g4810.t1	clust_20883	1	Y	N	N	N																			0	0.0555556	0.981481	3	methylated	0.819	6	methylated	Eukaryota;Apicomplexa;Coccidia;Eucoccidiorida;Eimeriorina;Sarcocystidae;Toxoplasma
g2021.t1	clust_116	70	Y	N	N	N																			0	0.611111	0.967862	234	methylated	0.957	242	methylated	Eukaryota;Apicomplexa;Coccidia;Eucoccidiorida;Eimeriorina;Sarcocystidae;Toxoplasma
g7734.t1	clust_1417	12	Y	N	N	N																			0	0.0555556	0.957904	186	methylated	0.954	198	methylated	Eukaryota;Apicomplexa;Coccidia;Eucoccidiorida;Eimeriorina;Sarcocystidae;Toxoplasma
g3619.t1	clust_20973	1	Y	N	N	N																			0	0.111111	0.922904	9	methylated	0.889	15	methylated	Eukaryota;Apicomplexa;Coccidia;Eucoccidiorida;Eimeriorina;Sarcocystidae;Toxoplasma
g16019.t1	clust_20112	1	Y	N	N	N																			0	0.388889	0.922134	23	methylated	ND	ND	ND	Eukaryota;Apicomplexa;Coccidia;Eucoccidiorida;Eimeriorina;Sarcocystidae;Toxoplasma
g29988.t1	clust_7416	5	Y	N	N	N																			0	0.111111	0.888382	55	methylated	ND	ND	ND	Eukaryota;Apicomplexa;Coccidia;Eucoccidiorida;Eimeriorina;Sarcocystidae;Toxoplasma
g23033.t1	clust_21877	1	Y	N	N	N																			0	0.0555556	0.833333	2	methylated	0.844	4	methylated	Eukaryota;Apicomplexa;Coccidia;Eucoccidiorida;Eimeriorina;Sarcocystidae;Toxoplasma
g21557.t1	clust_16607	2	Y	N	N	N																			0	0.0555556	0.809651	50	methylated	0.803	60	methylated	Eukaryota;Apicomplexa;Coccidia;Eucoccidiorida;Eimeriorina;Sarcocystidae;Toxoplasma
g24862.t1	clust_21741	1	Y	N	N	N																			0	0.0555556	0.769444	6	methylated	0.725	8	methylated	Eukaryota;Apicomplexa;Coccidia;Eucoccidiorida;Eimeriorina;Sarcocystidae;Toxoplasma
g16637.t1	clust_20066	1	Y	N	N	N																			0	0.0555556	0.586986	7	methylated	ND	ND	ND	Eukaryota;Apicomplexa;Coccidia;Eucoccidiorida;Eimeriorina;Sarcocystidae;Toxoplasma
g26208.t1	clust_21624	1	Y	N	N	N																			0	0.0555556	0.547794	4	methylated	0.436	6	unmethylated	Eukaryota;Apicomplexa;Coccidia;Eucoccidiorida;Eimeriorina;Sarcocystidae;Toxoplasma
g32859.t1	clust_21703	1	Y	N	N	N																			0	0.0555556	0.4	2	unmethylated	ND	ND	ND	Eukaryota;Apicomplexa;Coccidia;Eucoccidiorida;Eimeriorina;Sarcocystidae;Toxoplasma
g18145.t1	clust_11575	3	Y	N	N	N																			0	10555.1	0.199431	86	unmethylated	0.193	95	unmethylated	Eukaryota;Apicomplexa;Coccidia;Eucoccidiorida;Eimeriorina;Sarcocystidae;Toxoplasma
g7511.t1	clust_20685	1	Y	N	N	N																			0	6153.22	0.0331355	80	unmethylated	0.0254	91	unmethylated	Eukaryota;Apicomplexa;Coccidia;Eucoccidiorida;Eimeriorina;Sarcocystidae;Toxoplasma
g33167.t1	clust_21410	1	Y	N	N	N																			0	0.0555556	ND	0	ND	ND	ND	ND	Eukaryota;Apusomonadidae;Thecamonas
g1777.t1	clust_21087	1	Y	N	N	N																			0	0.333333	0.961689	64	methylated	ND	ND	ND	Eukaryota;Apusomonadidae;Thecamonas
g13879.t1	clust_6352	6	Y	N	N	N	azl:AZL_d04780	similar to UDP-N-acetylglucosamine--peptide N-acetylglucosaminyltransferase						D3P6M5											0	1694.11	0.0531505	52	unmethylated	0.0424	58	unmethylated	Eukaryota;Apusomonadidae;Thecamonas
g4285.t1	clust_7361	5	Y	N	N	N	vcn:VOLCADRAFT_104839	hypothetical protein											PF01062.16: Bestrophin, RFP-TM, chloride channel	_GAP_||PF01062	_GAP_||Bestrophin				0	2335.39	0.0354462	168	unmethylated	0.0315	182	unmethylated	Eukaryota;Apusomonadidae;Thecamonas
g17557.t1	clust_477	25	N	N	Y	N	vcn:VOLCADRAFT_92690	hypothetical protein											PF12796.2: Ankyrin repeats (3 copies) PF00023.25: Ankyrin repeat	PF00027||_GAP_||PF12796	Cyclic nucleotide-binding domain||_GAP_||PF12796				0	3914.94	0.432312	102	unmethylated	0.411	111	unmethylated	Eukaryota;Bacillariophyta;Bacillariophyceae;Naviculales;Naviculaceae;Fistulifera
g7817.t1	clust_477	25	N	N	Y	N	cre:CHLREDRAFT_171437	potassium channel, NKT2-like protein						A8HPD4	KOG0498	K+-channel ERG and related proteins, contain PAS/PAC sensor domain	Inorganic ion transport and metabolism	METABOLISM	PF12796.2: Ankyrin repeats (3 copies) PF00023.25: Ankyrin repeat	_GAP_||PF00520||PF07885||_GAP_||PF00027||_GAP_||PF12796	_GAP_||Ion transport protein||Ion channel||_GAP_||Cyclic nucleotide-binding domain||_GAP_||PF12796			VIC	7	2979.33	0.0713255	146	unmethylated	0.0638	152	unmethylated	Eukaryota;Bacillariophyta;Bacillariophyceae;Naviculales;Naviculaceae;Fistulifera
g17556.t1	clust_7255	5	Y	N	N	N	ota:Ot13g00490	guard cell outward rectifying K+ channel (ISS)						Q00XD4	KOG0498	K+-channel ERG and related proteins, contain PAS/PAC sensor domain	Inorganic ion transport and metabolism	METABOLISM	PF12796.2: Ankyrin repeats (3 copies) PF00023.25: Ankyrin repeat	_GAP_||PF00520||PF07885||_GAP_	_GAP_||Ion transport protein||Ion channel||_GAP_			VIC	6	1608.89	0.0488555	114	unmethylated	0.0533	124	unmethylated	Eukaryota;Bacillariophyta;Bacillariophyceae;Naviculales;Naviculaceae;Fistulifera
g4646.t1	clust_510	24	Y	N	N	N	pti:PHATRDRAFT_47974	hypothetical protein						B7G5J7											0	0.0555556	ND	0	ND	0.667	6	methylated	Eukaryota;Bacillariophyta;Bacillariophyceae;Naviculales;Phaeodactylaceae;Phaeodactylum
g16749.t1	clust_1446	12	N	N	Y	N	pti:PHATRDRAFT_48146	hypothetical protein						B7G654					PF13639.1: Ring finger domain PF12678.2: RING-H2 zinc finger	_GAP_||PF13639	_GAP_||Ring finger domain				7	456.278	ND	0	ND	0	2	unmethylated	Eukaryota;Bacillariophyta;Bacillariophyceae;Naviculales;Phaeodactylaceae;Phaeodactylum
g23956.t1	clust_16819	2	Y	N	N	N	pti:PHATR_43946	hypothetical protein						B5Y4V3					PF00856.23: SET domain	_GAP_||PF00856||_GAP_	_GAP_||SET domain||_GAP_				0	495.056	ND	0	ND	0	2	unmethylated	Eukaryota;Bacillariophyta;Bacillariophyceae;Naviculales;Phaeodactylaceae;Phaeodactylum
g14316.t1	clust_6337	6	Y	N	N	N	pti:PHATRDRAFT_37989	hypothetical protein						B7G4M1											0	997.889	ND	0	ND	0	6	unmethylated	Eukaryota;Bacillariophyta;Bacillariophyceae;Naviculales;Phaeodactylaceae;Phaeodactylum
g23146.t1	clust_947	16	Y	N	N	N	pti:PHATRDRAFT_54749	hypothetical protein						B7G3K6											4	1970.28	ND	0	ND	0	5	unmethylated	Eukaryota;Bacillariophyta;Bacillariophyceae;Naviculales;Phaeodactylaceae;Phaeodactylum
g19278.t1	clust_2333	10	Y	N	N	N	pti:PHATRDRAFT_50095	hypothetical protein						B7GCX1					PF03016.10: Exostosin family	_GAP_||PF03016||_GAP_	_GAP_||Exostosin family||_GAP_				0	801.333	ND	0	ND	0.0167	10	unmethylated	Eukaryota;Bacillariophyta;Bacillariophyceae;Naviculales;Phaeodactylaceae;Phaeodactylum
g16037.t1	clust_9071	4	Y	N	N	N	pti:PHATRDRAFT_44502	hypothetical protein; K13103 tuftelin-interacting protein 11			K13103	tuftelin-interacting protein 11		B7FUC1					PF07842.7: GC-rich sequence DNA-binding factor-like protein PF01585.18: G-patch domain	_GAP_||PF01585||_GAP_||PF07842||_GAP_	_GAP_||G-patch domain||_GAP_||GC-rich sequence DNA-binding factor-like protein||_GAP_				0	918.278	ND	0	ND	0.05	10	unmethylated	Eukaryota;Bacillariophyta;Bacillariophyceae;Naviculales;Phaeodactylaceae;Phaeodactylum
g21947.t1	clust_1168	14	N	N	Y	N	pti:PHATRDRAFT_49544	hypothetical protein						B7GAZ3	KOG0831	Acyl-CoA:diacylglycerol acyltransferase (DGAT)	Lipid transport and metabolism	METABOLISM	PF03982.8: Diacylglycerol acyltransferase	_GAP_||PF03982	_GAP_||Diacylglycerol acyltransferase				1	554.833	ND	0	ND	ND	ND	ND	Eukaryota;Bacillariophyta;Bacillariophyceae;Naviculales;Phaeodactylaceae;Phaeodactylum
g3885.t1	clust_12741	3	Y	N	N	N	pti:PHATRDRAFT_45394	hypothetical protein						B7FXI9											0	850	ND	0	ND	ND	ND	ND	Eukaryota;Bacillariophyta;Bacillariophyceae;Naviculales;Phaeodactylaceae;Phaeodactylum
g11600.t1	clust_1446	12	N	N	Y	N	pti:PHATRDRAFT_48146	hypothetical protein						B7G654					PF13639.1: Ring finger domain PF12678.2: RING-H2 zinc finger	_GAP_||PF13639	_GAP_||Ring finger domain				7	455.778	ND	0	ND	ND	ND	ND	Eukaryota;Bacillariophyta;Bacillariophyceae;Naviculales;Phaeodactylaceae;Phaeodactylum
g11760.t1	clust_1511	12	N	N	Y	N	pti:PHATRDRAFT_45558	hypothetical protein						B7FY33					TIGR00899: 2A0120: sugar efflux transporter PF07690.11: Major Facilitator Superfamily	_GAP_||PF07690	_GAP_||Major Facilitator Superfamily			MFS	12	3807.22	ND	0	ND	ND	ND	ND	Eukaryota;Bacillariophyta;Bacillariophyceae;Naviculales;Phaeodactylaceae;Phaeodactylum
g20324.t1	clust_166	56	N	N	Y	N	pti:PHATRDRAFT_45411	hypothetical protein						B7FXL3	KOG1311	DHHC-type Zn-finger proteins	General function prediction only	POORLY CHARACTERIZED	PF01529.15: DHHC palmitoyltransferase	_GAP_||PF01529||_GAP_	_GAP_||DHHC zinc finger domain||_GAP_				4	2088.67	ND	0	ND	ND	ND	ND	Eukaryota;Bacillariophyta;Bacillariophyceae;Naviculales;Phaeodactylaceae;Phaeodactylum
g23228.t1	clust_16778	2	Y	N	N	N	tps:THAPSDRAFT_11974	hypothetical protein						B8CG37					PF12234.3: RAVE protein 1 C terminal						0	88.4444	ND	0	ND	ND	ND	ND	Eukaryota;Bacillariophyta;Bacillariophyceae;Naviculales;Phaeodactylaceae;Phaeodactylum
g19398.t1	clust_1760	11	N	N	Y	N	pti:PHATRDRAFT_50469	hypothetical protein						B7GE74					PF08507.5: COPI associated protein	_GAP_||PF08507	_GAP_||COPI associated protein				4	1719.89	ND	0	ND	ND	ND	ND	Eukaryota;Bacillariophyta;Bacillariophyceae;Naviculales;Phaeodactylaceae;Phaeodactylum
g18441.t1	clust_1936	10	Y	N	N	N	pti:PHATRDRAFT_49215	hypothetical protein						B7G9V1					PF13519.1: von Willebrand factor type A domain	_GAP_||PF13519||_GAP_	_GAP_||PF13519||_GAP_				1	3903.44	ND	0	ND	ND	ND	ND	Eukaryota;Bacillariophyta;Bacillariophyceae;Naviculales;Phaeodactylaceae;Phaeodactylum
g20538.t1	clust_2105	10	Y	N	N	N	pti:PHATRDRAFT_43723	hypothetical protein						B7FT84						PF14811	PF14811				0	123.722	ND	0	ND	ND	ND	ND	Eukaryota;Bacillariophyta;Bacillariophyceae;Naviculales;Phaeodactylaceae;Phaeodactylum
g22703.t1	clust_2105	10	Y	N	N	N	pti:PHATRDRAFT_43723	hypothetical protein						B7FT84						PF14811	PF14811				0	109.889	ND	0	ND	ND	ND	ND	Eukaryota;Bacillariophyta;Bacillariophyceae;Naviculales;Phaeodactylaceae;Phaeodactylum
g27408.t1	clust_2319	10	N	N	Y	N	pti:PHATRDRAFT_8363	hypothetical protein						B7FR31	KOG3480	Mitochondrial import inner membrane translocase, subunits TIM10/TIM12	Intracellular trafficking, secretion, and vesicular transport	CELLULAR PROCESSES AND SIGNALING	PF02953.10: Tim10/DDP family zinc finger	PF02953	Tim10/DDP family zinc finger			MPT	0	475.389	ND	0	ND	ND	ND	ND	Eukaryota;Bacillariophyta;Bacillariophyceae;Naviculales;Phaeodactylaceae;Phaeodactylum
g21320.t1	clust_2319	10	N	N	Y	N	pti:PHATRDRAFT_8363	hypothetical protein						B7FR31	KOG3480	Mitochondrial import inner membrane translocase, subunits TIM10/TIM12	Intracellular trafficking, secretion, and vesicular transport	CELLULAR PROCESSES AND SIGNALING	PF02953.10: Tim10/DDP family zinc finger	_GAP_||PF02953	_GAP_||Tim10/DDP family zinc finger			MPT	0	1107	ND	0	ND	ND	ND	ND	Eukaryota;Bacillariophyta;Bacillariophyceae;Naviculales;Phaeodactylaceae;Phaeodactylum
g26575.t1	clust_2322	10	Y	N	N	N	pti:PHATRDRAFT_9728	hypothetical protein						B7FRZ3	KOG4192	Uncharacterized conserved protein	Function unknown	POORLY CHARACTERIZED		PF04828	Glutathione-dependent formaldehyde-activating enzyme				0	271.389	ND	0	ND	ND	ND	ND	Eukaryota;Bacillariophyta;Bacillariophyceae;Naviculales;Phaeodactylaceae;Phaeodactylum
g23237.t1	clust_2322	10	Y	N	N	N	pti:PHATRDRAFT_9728	hypothetical protein						B7FRZ3	KOG4192	Uncharacterized conserved protein	Function unknown	POORLY CHARACTERIZED		PF04828	Glutathione-dependent formaldehyde-activating enzyme				0	261.778	ND	0	ND	ND	ND	ND	Eukaryota;Bacillariophyta;Bacillariophyceae;Naviculales;Phaeodactylaceae;Phaeodactylum
g24724.t1	clust_2333	10	Y	N	N	N	pti:PHATRDRAFT_50095	hypothetical protein						B7GCX1					PF03016.10: Exostosin family	_GAP_||PF03016||_GAP_	_GAP_||Exostosin family||_GAP_				0	744.278	ND	0	ND	ND	ND	ND	Eukaryota;Bacillariophyta;Bacillariophyceae;Naviculales;Phaeodactylaceae;Phaeodactylum
g23532.t1	clust_2636	9	Y	N	N	N	pti:PHATRDRAFT_43747	hypothetical protein						B7FTB7											0	126	ND	0	ND	ND	ND	ND	Eukaryota;Bacillariophyta;Bacillariophyceae;Naviculales;Phaeodactylaceae;Phaeodactylum
g19400.t1	clust_2757	9	Y	N	N	N													TIGR01476: chlor_syn_BchG: bacteriochlorophyll/chlorophyll synthetase PF01040.13: UbiA prenyltransferase family	PF01040	UbiA prenyltransferase family				4	460.222	ND	0	ND	ND	ND	ND	Eukaryota;Bacillariophyta;Bacillariophyceae;Naviculales;Phaeodactylaceae;Phaeodactylum
g16548.t1	clust_308	34	N	N	Y	N	pti:PHATRDRAFT_33888	hypothetical protein						B7FU55											1	346.611	ND	0	ND	ND	ND	ND	Eukaryota;Bacillariophyta;Bacillariophyceae;Naviculales;Phaeodactylaceae;Phaeodactylum
g26954.t1	clust_3102	9	Y	N	N	N	pti:PHATRDRAFT_44922	hypothetical protein						B7FW44					PF00708.13: Acylphosphatase	PF00708	Acylphosphatase				0	363.278	ND	0	ND	ND	ND	ND	Eukaryota;Bacillariophyta;Bacillariophyceae;Naviculales;Phaeodactylaceae;Phaeodactylum
g17699.t1	clust_3310	8	N	N	Y	N	pti:PHATRDRAFT_45808	hypothetical protein						B7FYR4					PF05050.7: Methyltransferase FkbM domain	_GAP_||PF05050	_GAP_||Protein of unknown function (DUF672)				0	1376.67	ND	0	ND	ND	ND	ND	Eukaryota;Bacillariophyta;Bacillariophyceae;Naviculales;Phaeodactylaceae;Phaeodactylum
g8991.t1	clust_3942	8	Y	N	N	N	pti:PHATRDRAFT_40362	hypothetical protein						B7GB82											0	239.722	ND	0	ND	ND	ND	ND	Eukaryota;Bacillariophyta;Bacillariophyceae;Naviculales;Phaeodactylaceae;Phaeodactylum
g23691.t1	clust_4459	8	Y	N	N	N	pti:PHATRDRAFT_45851	hypothetical protein						B7FYX2											1	929.333	ND	0	ND	ND	ND	ND	Eukaryota;Bacillariophyta;Bacillariophyceae;Naviculales;Phaeodactylaceae;Phaeodactylum
g22799.t1	clust_4497	8	Y	N	N	N	pti:PHATR_44050	hypothetical protein; K02152 V-type H+-transporting ATPase subunit G [EC:3.6.3.14]	pti01100||pti00190||pti04145	3.6.3.14	K02152	V-type H+-transporting ATPase subunit G	Oxidative phosphorylation || Phagosome || Synaptic vesicle cycle || Collecting duct acid secretion || Vibrio cholerae infection || Epithelial cell signaling in Helicobacter pylori infection || Rheumatoid arthritis	B5Y573					TIGR01147: V_ATP_synt_G: V-type ATPase, G subunit PF03179.10: Vacuolar (H+)-ATPase G subunit	PF03179	Vacuolar (H+)-ATPase G subunit				0	2850.44	ND	0	ND	ND	ND	ND	Eukaryota;Bacillariophyta;Bacillariophyceae;Naviculales;Phaeodactylaceae;Phaeodactylum
g20861.t1	clust_5206	7	Y	N	N	N	pti:PHATRDRAFT_50525	hypothetical protein						B7GED7					PF05368.8: NmrA-like family	PF05368||PF13460||PF05368||_GAP_	NmrA-like family||PF13460||NmrA-like family||_GAP_				0	34.8889	ND	0	ND	ND	ND	ND	Eukaryota;Bacillariophyta;Bacillariophyceae;Naviculales;Phaeodactylaceae;Phaeodactylum
g18575.t1	clust_6063	6	Y	N	N	N	pti:PHATRDRAFT_36434	hypothetical protein						B7G1C3											2	1470.94	ND	0	ND	ND	ND	ND	Eukaryota;Bacillariophyta;Bacillariophyceae;Naviculales;Phaeodactylaceae;Phaeodactylum
g12993.t1	clust_6310	6	Y	N	N	N	pti:PHATRDRAFT_28056	hypothetical protein						B7G1X4					TIGR01371: met_syn_B12ind: 5-methyltetrahydropteroyltriglutamate--homocysteine S-methyltransferase PF01717.13: Cobalamin-independent synthase, Catalytic domain PF08267.7: Cobalamin-independent synthase, N-terminal domain	PF08267||_GAP_||PF01717	Cobalamin-independent synthase, N-terminal domain||_GAP_||Cobalamin-independent synthase, Catalytic domain				0	1041.61	ND	0	ND	ND	ND	ND	Eukaryota;Bacillariophyta;Bacillariophyceae;Naviculales;Phaeodactylaceae;Phaeodactylum
g15390.t1	clust_67	105	N	N	N	Y	pti:PHATRDRAFT_36270	hypothetical protein						B7G0V6					TIGR03903: TOMM_kin_cyc: TOMM system kinase/cyclase multidomain protein PF00211.15: Adenylate and Guanylate cyclase catalytic domain PF03924.8: CHASE domain	_GAP_||PF03924||_GAP_	_GAP_||CHASE domain||_GAP_				2	1239.44	ND	0	ND	ND	ND	ND	Eukaryota;Bacillariophyta;Bacillariophyceae;Naviculales;Phaeodactylaceae;Phaeodactylum
g19283.t1	clust_6808	6	Y	N	N	N													PF04515.7: Plasma-membrane choline transporter						0	740	ND	0	ND	ND	ND	ND	Eukaryota;Bacillariophyta;Bacillariophyceae;Naviculales;Phaeodactylaceae;Phaeodactylum
g15194.t1	clust_7	333	N	N	Y	N	pti:PHATR_36843	hypothetical protein						B5Y3U1											0	10024.7	ND	0	ND	ND	ND	ND	Eukaryota;Bacillariophyta;Bacillariophyceae;Naviculales;Phaeodactylaceae;Phaeodactylum
g22897.t1	clust_7871	5	N	Y	N	N	pti:PHATR_44159	hypothetical protein						B5Y5I9					TIGR00406: prmA: ribosomal protein L11 methyltransferase PF06325.8: Ribosomal protein L11 methyltransferase (PrmA) PF13659.1: Methyltransferase domain	_GAP_||PF06325||_GAP_	_GAP_||Ribosomal protein L11 methyltransferase (PrmA)||_GAP_				0	820.167	ND	0	ND	ND	ND	ND	Eukaryota;Bacillariophyta;Bacillariophyceae;Naviculales;Phaeodactylaceae;Phaeodactylum
g24127.t1	clust_877	17	N	N	Y	N	pti:PHATRDRAFT_41359	hypothetical protein						B7GE08					PF02714.10: Domain of unknown function DUF221 PF04547.7: Calcium-activated chloride channel						6	1375.22	ND	0	ND	ND	ND	ND	Eukaryota;Bacillariophyta;Bacillariophyceae;Naviculales;Phaeodactylaceae;Phaeodactylum
g22556.t1	clust_947	16	Y	N	N	N	pti:PHATRDRAFT_54749	hypothetical protein						B7G3K6											3	3456.11	ND	0	ND	ND	ND	ND	Eukaryota;Bacillariophyta;Bacillariophyceae;Naviculales;Phaeodactylaceae;Phaeodactylum
g23147.t1	clust_947	16	Y	N	N	N	pti:PHATRDRAFT_54749	hypothetical protein						B7G3K6											3	3453.56	ND	0	ND	ND	ND	ND	Eukaryota;Bacillariophyta;Bacillariophyceae;Naviculales;Phaeodactylaceae;Phaeodactylum
g22555.t1	clust_947	16	Y	N	N	N	pti:PHATRDRAFT_54749	hypothetical protein						B7G3K6											4	1901.22	ND	0	ND	ND	ND	ND	Eukaryota;Bacillariophyta;Bacillariophyceae;Naviculales;Phaeodactylaceae;Phaeodactylum
g28192.t1	clust_307	34	Y	N	N	N	pti:PHATRDRAFT_40612	hypothetical protein						B7GBK2					PF07727.9: Reverse transcriptase (RNA-dependent DNA polymerase)						0	0.0555556	0.955586	36	methylated	0.911	33	methylated	Eukaryota;Bacillariophyta;Bacillariophyceae;Naviculales;Phaeodactylaceae;Phaeodactylum
g11076.t1	clust_47	126	Y	N	N	N	pti:PHATRDRAFT_34423	hypothetical protein						B7FW02					PF07727.9: Reverse transcriptase (RNA-dependent DNA polymerase)						1	0.111111	0.954767	78	methylated	ND	ND	ND	Eukaryota;Bacillariophyta;Bacillariophyceae;Naviculales;Phaeodactylaceae;Phaeodactylum
g15244.t1	clust_510	24	Y	N	N	N	pti:PHATRDRAFT_47974	hypothetical protein						B7G5J7											0	0.166667	0.954042	144	methylated	0.956	152	methylated	Eukaryota;Bacillariophyta;Bacillariophyceae;Naviculales;Phaeodactylaceae;Phaeodactylum
g27526.t1	clust_47	126	Y	N	N	N	pti:PHATRDRAFT_34423	hypothetical protein						B7FW02					PF07748.8: Glycosyl hydrolases family 38 C-terminal domain PF01074.17: Glycosyl hydrolases family 38 N-terminal domain						0	0.111111	0.952433	90	methylated	0.951	95	methylated	Eukaryota;Bacillariophyta;Bacillariophyceae;Naviculales;Phaeodactylaceae;Phaeodactylum
g554.t1	clust_16172	2	Y	N	N	N	pti:PHATRDRAFT_50508	hypothetical protein						B7GEB4					Predicted protein	_GAP_||PF13905||_GAP_||PF14340	_GAP_||PF13905||_GAP_||PF14340				4	4.16667	0.950493	46	methylated	ND	ND	ND	Eukaryota;Bacillariophyta;Bacillariophyceae;Naviculales;Phaeodactylaceae;Phaeodactylum
g29583.t1	clust_12712	3	Y	N	N	N	pti:PHATRDRAFT_8891	hypothetical protein						B7FQ13					PF00850.14: Histone deacetylase domain	PF00850	Histone deacetylase domain				0	2.16667	0.949358	40	methylated	0.96	49	methylated	Eukaryota;Bacillariophyta;Bacillariophyceae;Naviculales;Phaeodactylaceae;Phaeodactylum
g17408.t1	clust_7271	5	Y	N	N	N	pti:PHATRDRAFT_32554	hypothetical protein						B7FRZ6					TIGR01685: MDP-1: magnesium-dependent phosphatase-1 PF12689.2: Acid Phosphatase	PF12689	Acid Phosphatase				0	0.555556	0.94844	44	methylated	0.944	51	methylated	Eukaryota;Bacillariophyta;Bacillariophyceae;Naviculales;Phaeodactylaceae;Phaeodactylum
g13555.t1	clust_772	18	N	N	Y	N	pti:PHATRDRAFT_48118	hypothetical protein						B7G618											2	0.944444	0.944495	48	methylated	0.938	53	methylated	Eukaryota;Bacillariophyta;Bacillariophyceae;Naviculales;Phaeodactylaceae;Phaeodactylum
g10861.t1	clust_510	24	Y	N	N	N	pti:PHATRDRAFT_54883	hypothetical protein						B7G6M3											0	0.0555556	0.940072	106	methylated	0.939	119	methylated	Eukaryota;Bacillariophyta;Bacillariophyceae;Naviculales;Phaeodactylaceae;Phaeodactylum
g12653.t1	clust_1647	11	N	N	Y	N	pti:PHATRDRAFT_bd1695	hypothetical protein						B7S465					PF05721.8: Phytanoyl-CoA dioxygenase (PhyH)	_GAP_||PF05721||_GAP_	_GAP_||Phytanoyl-CoA dioxygenase (PhyH)||_GAP_				0	1154.61	0.935115	82	methylated	ND	ND	ND	Eukaryota;Bacillariophyta;Bacillariophyceae;Naviculales;Phaeodactylaceae;Phaeodactylum
g11025.t1	clust_99	81	N	N	Y	N	pti:PHATRDRAFT_38713	hypothetical protein						B7G6M6											0	0.277778	0.93126	199	methylated	0.919	209	methylated	Eukaryota;Bacillariophyta;Bacillariophyceae;Naviculales;Phaeodactylaceae;Phaeodactylum
g7445.t1	clust_510	24	Y	N	N	N	pti:PHATRDRAFT_45390	hypothetical protein						B7FXI5											0	0.111111	0.927936	182	methylated	0.93	195	methylated	Eukaryota;Bacillariophyta;Bacillariophyceae;Naviculales;Phaeodactylaceae;Phaeodactylum
g1277.t1	clust_510	24	Y	N	N	N																			0	0.111111	0.923415	106	methylated	ND	ND	ND	Eukaryota;Bacillariophyta;Bacillariophyceae;Naviculales;Phaeodactylaceae;Phaeodactylum
g28191.t1	clust_307	34	Y	N	N	N	pti:PHATRDRAFT_40612	hypothetical protein						B7GBK2					PF07727.9: Reverse transcriptase (RNA-dependent DNA polymerase)						0	0.222222	0.9221	11	methylated	0.861	25	methylated	Eukaryota;Bacillariophyta;Bacillariophyceae;Naviculales;Phaeodactylaceae;Phaeodactylum
g8181.t1	clust_307	34	Y	N	N	N																			0	4.55556	0.917002	94	methylated	ND	ND	ND	Eukaryota;Bacillariophyta;Bacillariophyceae;Naviculales;Phaeodactylaceae;Phaeodactylum
g7439.t1	clust_483	25	N	N	Y	N	pti:PHATRDRAFT_43643	hypothetical protein						B7FSZ3											0	0.777778	0.913239	24	methylated	0.952	30	methylated	Eukaryota;Bacillariophyta;Bacillariophyceae;Naviculales;Phaeodactylaceae;Phaeodactylum
g4764.t1	clust_3384	8	Y	N	N	N	pti:PHATRDRAFT_39237	hypothetical protein						B7G7G1					TIGR02824: quinone_pig3: putative NAD(P)H quinone oxidoreductase, PIG3 family PF00107.21: Zinc-binding dehydrogenase PF08240.7: Alcohol dehydrogenase GroES-like domain	_GAP_||PF08240||_GAP_||PF00107||_GAP_	_GAP_||Alcohol dehydrogenase GroES-like domain||_GAP_||Zinc-binding dehydrogenase||_GAP_				0	1708	0.912344	36	methylated	ND	ND	ND	Eukaryota;Bacillariophyta;Bacillariophyceae;Naviculales;Phaeodactylaceae;Phaeodactylum
g17210.t1	clust_3377	8	Y	N	N	N	pti:PHATRDRAFT_48485	hypothetical protein						B7G7B1											0	1.38889	0.904169	32	methylated	ND	ND	ND	Eukaryota;Bacillariophyta;Bacillariophyceae;Naviculales;Phaeodactylaceae;Phaeodactylum
g8627.t1	clust_7509	5	Y	N	N	N	tps:THAPSDRAFT_8616	hypothetical protein						B8LBK6											0	32.0556	0.900508	48	methylated	ND	ND	ND	Eukaryota;Bacillariophyta;Bacillariophyceae;Naviculales;Phaeodactylaceae;Phaeodactylum
g4216.t1	clust_12712	3	Y	N	N	N	pti:PHATRDRAFT_8891	hypothetical protein						B7FQ13	KOG1343	Histone deacetylase complex, catalytic component HDA1	Chromatin structure and dynamics	INFORMATION STORAGE AND PROCESSING	PF00850.14: Histone deacetylase domain	_GAP_||PF00850	_GAP_||Histone deacetylase domain				1	43.2778	0.893501	114	methylated	0.898	119	methylated	Eukaryota;Bacillariophyta;Bacillariophyceae;Naviculales;Phaeodactylaceae;Phaeodactylum
g29820.t1	clust_1350	13	N	N	Y	N													PF03152.9: Ubiquitin fusion degradation protein UFD1						0	48.9444	0.874917	81	methylated	ND	ND	ND	Eukaryota;Bacillariophyta;Bacillariophyceae;Naviculales;Phaeodactylaceae;Phaeodactylum
g11380.t1	clust_717	19	Y	N	N	N	pti:PHATRDRAFT_50149	hypothetical protein						B7GD43	KOG3787	Glutamate/aspartate and neutral amino acid transporters	Amino acid transport and metabolism	METABOLISM	PF00375.13: Sodium:dicarboxylate symporter family	PF00375||_GAP_	Sodium:dicarboxylate symporter family||_GAP_			DAACS	7	34749.6	0.87399	122	methylated	0.865	127	methylated	Eukaryota;Bacillariophyta;Bacillariophyceae;Naviculales;Phaeodactylaceae;Phaeodactylum
g17154.t1	clust_3384	8	Y	N	N	N	pti:PHATRDRAFT_39237	hypothetical protein						B7G7G1					TIGR02824: quinone_pig3: putative NAD(P)H quinone oxidoreductase, PIG3 family PF00107.21: Zinc-binding dehydrogenase PF08240.7: Alcohol dehydrogenase GroES-like domain	PF00107||_GAP_	Zinc-binding dehydrogenase||_GAP_				0	527.444	0.858333	4	methylated	0.967	10	methylated	Eukaryota;Bacillariophyta;Bacillariophyceae;Naviculales;Phaeodactylaceae;Phaeodactylum
g16782.t1	clust_5	348	N	N	Y	N	tps:THAPSDRAFT_9154	hypothetical protein						B8CAI6					PF07727.9: Reverse transcriptase (RNA-dependent DNA polymerase) PF00665.21: Integrase core domain						0	0.111111	0.856399	238	methylated	ND	ND	ND	Eukaryota;Bacillariophyta;Bacillariophyceae;Naviculales;Phaeodactylaceae;Phaeodactylum
g24599.t1	clust_7850	5	Y	N	N	N	pti:PHATRDRAFT_46456	hypothetical protein						B7G1A4					PF12695.2: Alpha/beta hydrolase family	_GAP_||PF12695||_GAP_	_GAP_||PF12695||_GAP_				0	283.833	0.849916	45	methylated	0.863	47	methylated	Eukaryota;Bacillariophyta;Bacillariophyceae;Naviculales;Phaeodactylaceae;Phaeodactylum
g6383.t1	clust_307	34	Y	N	N	N																			0	0.0555556	0.847848	148	methylated	ND	ND	ND	Eukaryota;Bacillariophyta;Bacillariophyceae;Naviculales;Phaeodactylaceae;Phaeodactylum
g25685.t1	clust_510	24	Y	N	N	N	pti:PHATRDRAFT_45390	hypothetical protein						B7FXI5											0	1.38889	0.840444	125	methylated	ND	ND	ND	Eukaryota;Bacillariophyta;Bacillariophyceae;Naviculales;Phaeodactylaceae;Phaeodactylum
g15775.t1	clust_5	348	N	N	Y	N	pti:PHATRDRAFT_37902	hypothetical protein						B7G4D1					PF07727.9: Reverse transcriptase (RNA-dependent DNA polymerase)						0	0.611111	0.839241	32	methylated	ND	ND	ND	Eukaryota;Bacillariophyta;Bacillariophyceae;Naviculales;Phaeodactylaceae;Phaeodactylum
g11880.t1	clust_772	18	N	N	Y	N	pti:PHATRDRAFT_48118	hypothetical protein						B7G618											2	877.722	0.83452	74	methylated	0.818	80	methylated	Eukaryota;Bacillariophyta;Bacillariophyceae;Naviculales;Phaeodactylaceae;Phaeodactylum
g23173.t1	clust_3102	9	Y	N	N	N	pti:PHATRDRAFT_44922	hypothetical protein						B7FW44					PF00708.13: Acylphosphatase	PF00708	Acylphosphatase				0	366.167	0.833333	2	methylated	0	2	unmethylated	Eukaryota;Bacillariophyta;Bacillariophyceae;Naviculales;Phaeodactylaceae;Phaeodactylum
g30804.t1	clust_4781	7	Y	N	N	N	pti:PHATRDRAFT_34031	hypothetical protein						B7FUJ1					Predicted protein						0	0.0555556	0.83234	66	methylated	0.863	78	methylated	Eukaryota;Bacillariophyta;Bacillariophyceae;Naviculales;Phaeodactylaceae;Phaeodactylum
g10454.t1	clust_822	17	N	N	Y	N	pti:PHATRDRAFT_42567	BGER1; beta-glucan elicitor receptor						B7FNS5					PF03639.8: Glycosyl hydrolase family 81	_GAP_||PF03639||_GAP_	_GAP_||Glycosyl hydrolase family 81 ||_GAP_				1	4612.44	0.813397	308	methylated	0.81	313	methylated	Eukaryota;Bacillariophyta;Bacillariophyceae;Naviculales;Phaeodactylaceae;Phaeodactylum
g19965.t1	clust_99	81	N	N	Y	N														_GAP_||PF07727	_GAP_||Reverse transcriptase (RNA-dependent DNA polymerase)				0	0.111111	0.808802	64	methylated	0.807	66	methylated	Eukaryota;Bacillariophyta;Bacillariophyceae;Naviculales;Phaeodactylaceae;Phaeodactylum
g13703.t1	clust_5	348	N	N	Y	N	pti:PHATRDRAFT_37218	hypothetical protein						B7G2G5					PF07727.9: Reverse transcriptase (RNA-dependent DNA polymerase)						0	0.166667	0.793469	52	methylated	0.802	60	methylated	Eukaryota;Bacillariophyta;Bacillariophyceae;Naviculales;Phaeodactylaceae;Phaeodactylum
g2614.t1	clust_510	24	Y	N	N	N	pti:PHATRDRAFT_47974	hypothetical protein						B7G5J7											0	0.0555556	0.792982	38	methylated	ND	ND	ND	Eukaryota;Bacillariophyta;Bacillariophyceae;Naviculales;Phaeodactylaceae;Phaeodactylum
g26963.t1	clust_1350	13	N	N	Y	N													PF03152.9: Ubiquitin fusion degradation protein UFD1						0	696.5	0.71273	36	methylated	ND	ND	ND	Eukaryota;Bacillariophyta;Bacillariophyceae;Naviculales;Phaeodactylaceae;Phaeodactylum
g10492.t1	clust_717	19	Y	N	N	N	pti:PHATRDRAFT_50149	hypothetical protein						B7GD43	KOG3787	Glutamate/aspartate and neutral amino acid transporters	Amino acid transport and metabolism	METABOLISM	PF00375.13: Sodium:dicarboxylate symporter family	_GAP_||PF00375||_GAP_	_GAP_||Sodium:dicarboxylate symporter family||_GAP_			DAACS	10	5532.56	0.676648	180	methylated	0.676	192	methylated	Eukaryota;Bacillariophyta;Bacillariophyceae;Naviculales;Phaeodactylaceae;Phaeodactylum
g7573.t1	clust_15580	2	Y	N	N	N	pti:PHATRDRAFT_49919	hypothetical protein						B7GCB1	KOG1801	tRNA-splicing endonuclease positive effector (SEN1)	RNA processing and modification	INFORMATION STORAGE AND PROCESSING	TIGR00376: TIGR00376: putative DNA helicase PF13087.1: AAA domain PF13086.1: AAA domain	_GAP_||PF13086||PF13087	_GAP_||PF13086||PF13087				0	335.167	0.661518	178	methylated	0.67	182	methylated	Eukaryota;Bacillariophyta;Bacillariophyceae;Naviculales;Phaeodactylaceae;Phaeodactylum
g22297.t1	clust_1890	11	Y	N	N	N	pti:PHATRDRAFT_12605	hypothetical protein						B7FZX9					TIGR00631: uvrb: excinuclease ABC subunit B PF08459.6: UvrC Helix-hairpin-helix N-terminal PF00271.26: Helicase conserved C-terminal domain	_GAP_||PF04851||_GAP_||PF00271||PF12344||_GAP_||PF01541||_GAP_||PF08459	_GAP_||Type III restriction enzyme, res subunit||_GAP_||Helicase conserved C-terminal domain||Ultra-violet resistance protein B||_GAP_||GIY-YIG catalytic domain||_GAP_||UvrC Helix-hairpin-helix N-terminal				0	2754.22	0.645833	4	methylated	0.293	8	unmethylated	Eukaryota;Bacillariophyta;Bacillariophyceae;Naviculales;Phaeodactylaceae;Phaeodactylum
g2380.t1	clust_5653	7	Y	N	N	N	pti:PHATRDRAFT_41606	hypothetical protein						B7GEN6											0	1402.94	0.496196	74	unmethylated	ND	ND	ND	Eukaryota;Bacillariophyta;Bacillariophyceae;Naviculales;Phaeodactylaceae;Phaeodactylum
g3919.t1	clust_636	21	N	N	Y	N	pti:PHATRDRAFT_48886	hypothetical protein						B7G8Q6					TIGR00831: a_cpa1: Na+/H+ antiporter PF00999.16: Sodium/hydrogen exchanger family	_GAP_||PF00999||_GAP_	_GAP_||Sodium/hydrogen exchanger family||_GAP_			CPA1	12	22285.2	0.48373	274	unmethylated	ND	ND	ND	Eukaryota;Bacillariophyta;Bacillariophyceae;Naviculales;Phaeodactylaceae;Phaeodactylum
g3763.t1	clust_13	266	N	Y	N	N	cmu:TC0602	helicase, putative						Q9PK68					PF03457.9: Helicase associated domain PF10163.4: Transcription factor e(y)2	PF03457||_GAP_||PF13637||_GAP_	Helicase associated domain||_GAP_||PF13637||_GAP_				0	107.444	0.481575	92	unmethylated	ND	ND	ND	Eukaryota;Bacillariophyta;Bacillariophyceae;Naviculales;Phaeodactylaceae;Phaeodactylum
g30309.t1	clust_646	20	N	N	Y	N	tps:THAPSDRAFT_29861	hypothetical protein; K00264 glutamate synthase (NADPH/NADH) [EC:1.4.1.13 1.4.1.14]	tps01100||tps00910||tps00250||tps01110	1.4.1.13||1.4.1.14	K00264	glutamate synthase (NADPH/NADH) [EC:1.4.1.13 1.4.1.14]	Alanine, aspartate and glutamate metabolism || Nitrogen metabolism || Biosynthesis of amino acids	B8CBI7					TIGR03122: one_C_dehyd_C: formylmethanofuran dehydrogenase subunit C PF01645.12: Conserved region in glutamate synthase PF00310.16: Glutamine amidotransferases class-II						0	392	0.478983	66	unmethylated	ND	ND	ND	Eukaryota;Bacillariophyta;Bacillariophyceae;Naviculales;Phaeodactylaceae;Phaeodactylum
g9869.t1	clust_7691	5	Y	N	N	N	pti:PHATRDRAFT_bd356	hypothetical protein						B7S3M6					TIGR03997: mycofact_OYE_2: mycofactocin system FadH/OYE family oxidoreductase 2 PF00724.15: NADH:flavin oxidoreductase / NADH oxidase family	PF00724||_GAP_	NADH:flavin oxidoreductase / NADH oxidase family||_GAP_				0	3840.39	0.447601	24	unmethylated	0.466	24	unmethylated	Eukaryota;Bacillariophyta;Bacillariophyceae;Naviculales;Phaeodactylaceae;Phaeodactylum
g9510.t1	clust_7705	5	Y	N	N	N	pti:PHATRDRAFT_35406	hypothetical protein						B7FYF2					PF04417.7: Protein of unknown function (DUF501)	_GAP_||PF04417	_GAP_||Protein of unknown function (DUF501)				1	6695.5	0.4432	90	unmethylated	0.443	94	unmethylated	Eukaryota;Bacillariophyta;Bacillariophyceae;Naviculales;Phaeodactylaceae;Phaeodactylum
g3834.t1	clust_6569	6	Y	N	N	N	pti:PHATRDRAFT_48794	hypothetical protein						B7G8E1	KOG3713	Voltage-gated K+ channel KCNB/KCNC	Inorganic ion transport and metabolism	METABOLISM	PF00520.26: Ion transport protein PF07885.11: Ion channel	_GAP_||PF00520||_GAP_	_GAP_||Ion transport protein||_GAP_			VIC	4	708	0.424894	146	unmethylated	ND	ND	ND	Eukaryota;Bacillariophyta;Bacillariophyceae;Naviculales;Phaeodactylaceae;Phaeodactylum
g11663.t1	clust_6439	6	Y	N	N	N	pti:PHATRDRAFT_49599	hypothetical protein						B7GB62											7	1418.17	0.378709	96	unmethylated	0.377	102	unmethylated	Eukaryota;Bacillariophyta;Bacillariophyceae;Naviculales;Phaeodactylaceae;Phaeodactylum
g21291.t1	clust_2514	9	N	N	Y	N	pti:PHATRDRAFT_46151	hypothetical protein						B7G083					PF10354.4: Domain of unknown function (DUF2431)	PF10354||_GAP_	Domain of unknown function (DUF2431)||_GAP_				0	799.222	0.358612	70	unmethylated	0.359	76	unmethylated	Eukaryota;Bacillariophyta;Bacillariophyceae;Naviculales;Phaeodactylaceae;Phaeodactylum
g12702.t1	clust_5134	7	N	Y	N	N	pti:PHATRDRAFT_48896	hypothetical protein						B7G8S1											3	904.944	0.352778	112	unmethylated	ND	ND	ND	Eukaryota;Bacillariophyta;Bacillariophyceae;Naviculales;Phaeodactylaceae;Phaeodactylum
g19051.t1	clust_13189	3	N	Y	N	N	pti:PHATRDRAFT_48164	hypothetical protein						B7G675					PF01814.18: Hemerythrin HHE cation binding domain	_GAP_||PF01814||_GAP_	_GAP_||Hemerythrin HHE cation binding domain||_GAP_				0	55.0556	0.338162	68	unmethylated	0.321	73	unmethylated	Eukaryota;Bacillariophyta;Bacillariophyceae;Naviculales;Phaeodactylaceae;Phaeodactylum
g1128.t1	clust_9073	4	N	N	Y	N	pti:PHATRDRAFT_54800	carotenoid isomerase-like protein						B7G4X4					TIGR02730: carot_isom: carotene isomerase PF13450.1: NAD(P)-binding Rossmann-like domain PF00890.19: FAD binding domain	_GAP_||PF13450||_GAP_	_GAP_||PF13450||_GAP_				2	24.1111	0.337765	136	unmethylated	0.33	144	unmethylated	Eukaryota;Bacillariophyta;Bacillariophyceae;Naviculales;Phaeodactylaceae;Phaeodactylum
g23944.t1	clust_8060	5	Y	N	N	N	pti:PHATRDRAFT_11759	hypothetical protein						B7FWQ3					TIGR03162: ribazole_cobC: alpha-ribazole phosphatase PF00300.17: Histidine phosphatase superfamily (branch 1)	_GAP_||PF00300||_GAP_	_GAP_||Phosphoglycerate mutase family||_GAP_				0	194.944	0.333333	6	unmethylated	ND	ND	ND	Eukaryota;Bacillariophyta;Bacillariophyceae;Naviculales;Phaeodactylaceae;Phaeodactylum
g21002.t1	clust_1564	12	Y	N	N	N	pti:PHATRDRAFT_44446	hypothetical protein						B7FU50					TIGR00756: PPR: pentatricopeptide repeat domain PF01535.15: PPR repeat PF13041.1: PPR repeat family	_GAP_||PF01535||_GAP_	_GAP_||PPR repeat||_GAP_				0	3499.22	0.333333	3	unmethylated	ND	ND	ND	Eukaryota;Bacillariophyta;Bacillariophyceae;Naviculales;Phaeodactylaceae;Phaeodactylum
g20606.t1	clust_9173	4	Y	N	N	N	pti:PHATRDRAFT_49564	hypothetical protein						B7GB20					TIGR02192: HtrL_YibB: conserved hypothetical protein HtrL PF01531.11: Glycosyl transferase family 11 PF09612.5: Bacterial protein of unknown function (HtrL_YibB)						0	52.1111	0.319013	58	unmethylated	0.314	67	unmethylated	Eukaryota;Bacillariophyta;Bacillariophyceae;Naviculales;Phaeodactylaceae;Phaeodactylum
g11055.t1	clust_584	22	N	Y	N	N	pti:PHATRDRAFT_48300	hypothetical protein						B7G6N6					PF03935.10: Beta-glucan synthesis-associated protein (SKN1)	PF03935||_GAP_	Beta-glucan synthesis-associated protein (SKN1)||_GAP_				1	5081.83	0.312995	232	unmethylated	0.313	239	unmethylated	Eukaryota;Bacillariophyta;Bacillariophyceae;Naviculales;Phaeodactylaceae;Phaeodactylum
g11204.t1	clust_16000	2	Y	N	N	N	pti:PHATRDRAFT_50310	hypothetical protein; K12842 U2-associated protein SR140	pti03040		K12842	U2-associated protein SR140	Spliceosome	B7GDN3	KOG0151	Predicted splicing regulator, contains RRM, SWAP and RPR domains	General function prediction only	POORLY CHARACTERIZED	TIGR01628: PABP-1234: polyadenylate binding protein, human types 1, 2, 3, 4 family PF00076.17: RNA recognition motif. (a.k.a. RRM, RBD, or RNP domain) PF01805.15: Surp module	_GAP_||PF01805||_GAP_	_GAP_||Surp module||_GAP_				0	2061.83	0.3125	2	unmethylated	0.0333	6	unmethylated	Eukaryota;Bacillariophyta;Bacillariophyceae;Naviculales;Phaeodactylaceae;Phaeodactylum
g23428.t1	clust_7734	5	Y	N	N	N	pti:PHATRDRAFT_43310	hypothetical protein						B7FRU1					PF01636.18: Phosphotransferase enzyme family	_GAP_||PF01636||_GAP_	_GAP_||Phosphotransferase enzyme family||_GAP_				0	709.611	0.311356	98	unmethylated	0.292	104	unmethylated	Eukaryota;Bacillariophyta;Bacillariophyceae;Naviculales;Phaeodactylaceae;Phaeodactylum
g14654.t1	clust_6320	6	N	Y	N	N	pti:PHATRDRAFT_47392	MAT1; hypothetical protein; K10842 CDK-activating kinase assembly factor MAT1	pti03420||pti03022		K10842	CDK-activating kinase assembly factor MAT1	Basal transcription factors || Nucleotide excision repair	B7G382	KOG3800	Predicted E3 ubiquitin ligase containing RING finger, subunit of transcription/repair factor TFIIH and CDK-activating kinase assembly factor	Posttranslational modification, protein turnover, chaperones	CELLULAR PROCESSES AND SIGNALING	TIGR00570: cdk7: CDK-activating kinase assembly factor MAT1 PF06391.8: CDK-activating kinase assembly factor MAT1	PF00097||PF06391||_GAP_	Zinc finger, C3HC4 type (RING finger)||CDK-activating kinase assembly factor MAT1||_GAP_				0	2044.56	0.30099	174	unmethylated	0.289	187	unmethylated	Eukaryota;Bacillariophyta;Bacillariophyceae;Naviculales;Phaeodactylaceae;Phaeodactylum
g16829.t1	clust_8991	4	N	N	Y	N	pti:PHATRDRAFT_50431	hypothetical protein						B7GE37											0	60.9444	0.297297	74	unmethylated	0.274	79	unmethylated	Eukaryota;Bacillariophyta;Bacillariophyceae;Naviculales;Phaeodactylaceae;Phaeodactylum
g4422.t1	clust_4868	7	Y	N	N	N	pti:PHATRDRAFT_54378	GAPN; glyceraldehyde-3-phosphate dehydrogenase						B7FX46					TIGR01804: BADH: betaine aldehyde dehydrogenase PF00171.17: Aldehyde dehydrogenase family	_GAP_||PF00171	_GAP_||Aldehyde dehydrogenase family				0	1600.11	0.290905	264	unmethylated	ND	ND	ND	Eukaryota;Bacillariophyta;Bacillariophyceae;Naviculales;Phaeodactylaceae;Phaeodactylum
g17794.t1	clust_1979	10	N	N	Y	N													PF13519.1: von Willebrand factor type A domain	PF02809||_GAP_	Ubiquitin interaction motif||_GAP_				0	1035.56	0.290422	28	unmethylated	ND	ND	ND	Eukaryota;Bacillariophyta;Bacillariophyceae;Naviculales;Phaeodactylaceae;Phaeodactylum
g849.t1	clust_80	94	N	N	Y	N	pti:PHATRDRAFT_43354	hypothetical protein						B7FRY9					PF13606.1: Ankyrin repeat PF12796.2: Ankyrin repeats (3 copies)	_GAP_||PF13606||_GAP_	_GAP_||Ankyrin repeat||_GAP_				0	10723.3	0.277084	333	unmethylated	0.283	345	unmethylated	Eukaryota;Bacillariophyta;Bacillariophyceae;Naviculales;Phaeodactylaceae;Phaeodactylum
g12127.t1	clust_149	60	N	N	N	Y	tps:THAPSDRAFT_37960	MYO5; myosin heavy chain-like protein						B8CDU1	KOG4229	Myosin VII, myosin IXB and related myosins	Cell motility	CELLULAR PROCESSES AND SIGNALING	PF00063.16: Myosin head (motor domain) PF12796.2: Ankyrin repeats (3 copies)	PF00063||_GAP_||PF12796||_GAP_||PF00069||_GAP_	Myosin head (motor domain)||_GAP_||PF12796||_GAP_||Protein kinase domain||_GAP_				0	14729.7	0.267948	590	unmethylated	0.265	593	unmethylated	Eukaryota;Bacillariophyta;Bacillariophyceae;Naviculales;Phaeodactylaceae;Phaeodactylum
g14759.t1	clust_11991	3	Y	N	N	N																			0	420.722	0.246063	211	unmethylated	0.243	226	unmethylated	Eukaryota;Bacillariophyta;Bacillariophyceae;Naviculales;Phaeodactylaceae;Phaeodactylum
g3920.t1	clust_151	60	N	N	Y	N													TIGR01258: pgm_1: phosphoglycerate mutase 1 family PF00300.17: Histidine phosphatase superfamily (branch 1)	_GAP_||PF00300||_GAP_	_GAP_||Phosphoglycerate mutase family||_GAP_	_GAP_||TIGR01258||_GAP_	_GAP_||phosphoglycerate mutase 1 family||_GAP_		0	3958.5	0.242194	322	unmethylated	ND	ND	ND	Eukaryota;Bacillariophyta;Bacillariophyceae;Naviculales;Phaeodactylaceae;Phaeodactylum
g5698.t1	clust_6644	6	Y	N	N	N	ota:Ot04g03030	hypothetical protein						Q01AU7					PF01551.17: Peptidase family M23	_GAP_||PF01551||_GAP_	_GAP_||Peptidase family M23||_GAP_				0	2002.44	0.240086	150	unmethylated	0.237	151	unmethylated	Eukaryota;Bacillariophyta;Bacillariophyceae;Naviculales;Phaeodactylaceae;Phaeodactylum
g16014.t1	clust_6244	6	Y	N	N	N	pti:PHATRDRAFT_49064	hypothetical protein						B7G9D4					TIGR00931: antiport_nhaC: Na+/H+ antiporter NhaC PF03553.9: Na+/H+ antiporter family	_GAP_||PF03553||_GAP_	_GAP_||Na+/H+ antiporter family||_GAP_			NhaC	11	15412.7	0.236293	236	unmethylated	0.226	248	unmethylated	Eukaryota;Bacillariophyta;Bacillariophyceae;Naviculales;Phaeodactylaceae;Phaeodactylum
g15328.t1	clust_151	60	N	N	Y	N	tps:THAPSDRAFT_17651	hypothetical protein						B8CGE7					TIGR01258: pgm_1: phosphoglycerate mutase 1 family PF00300.17: Histidine phosphatase superfamily (branch 1)	_GAP_||PF00300||_GAP_	_GAP_||Phosphoglycerate mutase family||_GAP_	_GAP_||TIGR01258||_GAP_	_GAP_||phosphoglycerate mutase 1 family||_GAP_		0	2184.33	0.223602	287	unmethylated	0.217	300	unmethylated	Eukaryota;Bacillariophyta;Bacillariophyceae;Naviculales;Phaeodactylaceae;Phaeodactylum
g8902.t1	clust_5344	7	N	Y	N	N	pti:PHATRDRAFT_33077	hypothetical protein						B7FTG3											0	273.056	0.223363	52	unmethylated	ND	ND	ND	Eukaryota;Bacillariophyta;Bacillariophyceae;Naviculales;Phaeodactylaceae;Phaeodactylum
g3105.t1	clust_12061	3	N	Y	N	N	pti:PHATRDRAFT_45906	hypothetical protein; K11407 histone deacetylase 6/10 [EC:3.5.1.98]		3.5.1.98	K11407	histone deacetylase 6 [EC:3.5.1.98]	Alcoholism || Viral carcinogenesis	B7FZ39	KOG1343	Histone deacetylase complex, catalytic component HDA1	Chromatin structure and dynamics	INFORMATION STORAGE AND PROCESSING	PF00850.14: Histone deacetylase domain	_GAP_||PF00850||_GAP_	_GAP_||Histone deacetylase domain||_GAP_				0	5384.56	0.218001	160	unmethylated	0.208	167	unmethylated	Eukaryota;Bacillariophyta;Bacillariophyceae;Naviculales;Phaeodactylaceae;Phaeodactylum
g11302.t1	clust_9214	4	Y	N	N	N	pti:PHATRDRAFT_47337	hypothetical protein						B7G301						_GAP_||PF03407||_GAP_	_GAP_||Nucleotide-diphospho-sugar transferase||_GAP_				0	13.9444	0.215914	92	unmethylated	ND	ND	ND	Eukaryota;Bacillariophyta;Bacillariophyceae;Naviculales;Phaeodactylaceae;Phaeodactylum
g23641.t1	clust_16828	2	Y	N	N	N	pti:PHATRDRAFT_48253	hypothetical protein						B7G6I0											0	777.5	0.215562	116	unmethylated	ND	ND	ND	Eukaryota;Bacillariophyta;Bacillariophyceae;Naviculales;Phaeodactylaceae;Phaeodactylum
g17801.t1	clust_4755	7	N	Y	N	N	tps:THAPSDRAFT_3768	hypothetical protein						B8BYQ4					PF01529.15: DHHC palmitoyltransferase	_GAP_||PF01529||_GAP_	_GAP_||DHHC zinc finger domain||_GAP_				4	6684.67	0.205827	170	unmethylated	ND	ND	ND	Eukaryota;Bacillariophyta;Bacillariophyceae;Naviculales;Phaeodactylaceae;Phaeodactylum
g24327.t1	clust_650	20	N	N	Y	N																			0	3610.67	0.204261	63	unmethylated	0.212	60	unmethylated	Eukaryota;Bacillariophyta;Bacillariophyceae;Naviculales;Phaeodactylaceae;Phaeodactylum
g11630.t1	clust_5206	7	Y	N	N	N	pti:PHATRDRAFT_50525	hypothetical protein						B7GED7					PF05368.8: NmrA-like family	PF05368||PF13460||PF05368||_GAP_	NmrA-like family||PF13460||NmrA-like family||_GAP_				0	174.056	0.2	10	unmethylated	0.125	8	unmethylated	Eukaryota;Bacillariophyta;Bacillariophyceae;Naviculales;Phaeodactylaceae;Phaeodactylum
g20313.t1	clust_10004	4	Y	N	N	N	pti:PHATRDRAFT_44900	hypothetical protein						B7FW22					PF03009.12: Glycerophosphoryl diester phosphodiesterase family	_GAP_||PF03009||_GAP_	_GAP_||Glycerophosphoryl diester phosphodiesterase family||_GAP_				0	3394.39	0.2	10	unmethylated	ND	ND	ND	Eukaryota;Bacillariophyta;Bacillariophyceae;Naviculales;Phaeodactylaceae;Phaeodactylum
g8144.t1	clust_1199	14	N	N	Y	N	pti:PHATRDRAFT_21369	hypothetical protein						B7G2G6					TIGR03381: agmatine_aguB: N-carbamoylputrescine amidase PF00795.17: Carbon-nitrogen hydrolase	PF00795||_GAP_	Carbon-nitrogen hydrolase||_GAP_				0	1061	0.199487	72	unmethylated	ND	ND	ND	Eukaryota;Bacillariophyta;Bacillariophyceae;Naviculales;Phaeodactylaceae;Phaeodactylum
g10392.t1	clust_2186	10	N	Y	N	N	pti:PHATR_44037	hypothetical protein						B5Y555	KOG2034	Vacuolar sorting protein PEP3/VPS18	Intracellular trafficking, secretion, and vesicular transport	CELLULAR PROCESSES AND SIGNALING	PF05131.9: Pep3/Vps18/deep orange family	_GAP_||PF05131||_GAP_	_GAP_||Pep3/Vps18/deep orange family||_GAP_				0	5256.5	0.191932	606	unmethylated	ND	ND	ND	Eukaryota;Bacillariophyta;Bacillariophyceae;Naviculales;Phaeodactylaceae;Phaeodactylum
g10274.t1	clust_6483	6	Y	N	N	N	ppp:PHYPADRAFT_131035	hypothetical protein; K06173 tRNA pseudouridine synthase A [EC:5.4.99.12]		5.4.99.12	K06173	tRNA pseudouridine38-40 synthase [EC:5.4.99.12]		A9SK13					TIGR00071: hisT_truA: tRNA pseudouridine synthase A PF01416.15: tRNA pseudouridine synthase	_GAP_||PF01416	_GAP_||tRNA pseudouridine synthase				0	970.833	0.187145	112	unmethylated	0.2	122	unmethylated	Eukaryota;Bacillariophyta;Bacillariophyceae;Naviculales;Phaeodactylaceae;Phaeodactylum
g8570.t1	clust_7734	5	Y	N	N	N	pti:PHATRDRAFT_43310	hypothetical protein						B7FRU1					PF01636.18: Phosphotransferase enzyme family	_GAP_||PF01636||_GAP_	_GAP_||Phosphotransferase enzyme family||_GAP_				0	133.722	0.187077	136	unmethylated	ND	ND	ND	Eukaryota;Bacillariophyta;Bacillariophyceae;Naviculales;Phaeodactylaceae;Phaeodactylum
g22038.t1	clust_3828	8	Y	N	N	N	tps:THAPSDRAFT_11522	hypothetical protein						B8CES3					PF00641.13: Zn-finger in Ran binding protein and others						0	4941.11	0.186085	294	unmethylated	0.184	301	unmethylated	Eukaryota;Bacillariophyta;Bacillariophyceae;Naviculales;Phaeodactylaceae;Phaeodactylum
g4145.t1	clust_5561	7	Y	N	N	N	pti:PHATRDRAFT_54476	formidase (EC:3.5.1.49); K01455 formamidase [EC:3.5.1.49]	pti00630||pti00910	3.5.1.49	K01455	formamidase [EC:3.5.1.49]	Cyanoamino acid metabolism || Glyoxylate and dicarboxylate metabolism || Nitrogen metabolism || Carbon metabolism	B7FYS6					PF03069.10: Acetamidase/Formamidase family	PF03069||_GAP_	Acetamidase/Formamidase family||_GAP_				0	6889.22	0.185368	110	unmethylated	ND	ND	ND	Eukaryota;Bacillariophyta;Bacillariophyceae;Naviculales;Phaeodactylaceae;Phaeodactylum
g6777.t1	clust_3828	8	Y	N	N	N	pti:PHATRDRAFT_43752	hypothetical protein						B7FTC3						_GAP_||PF00641||_GAP_	_GAP_||Zn-finger in Ran binding protein and others||_GAP_				0	510.444	0.176631	372	unmethylated	0.179	384	unmethylated	Eukaryota;Bacillariophyta;Bacillariophyceae;Naviculales;Phaeodactylaceae;Phaeodactylum
g14916.t1	clust_459	26	N	N	Y	N	pti:PHATRDRAFT_52343	ZIP1; iron permease 1; K07238 zinc transporter, ZIP family			K07238	zinc transporter, ZIP family		B7G5W9						PF02535	ZIP Zinc transporter			ZIP	7	6229.11	0.175145	110	unmethylated	0.181	113	unmethylated	Eukaryota;Bacillariophyta;Bacillariophyceae;Naviculales;Phaeodactylaceae;Phaeodactylum
g3496.t1	clust_7915	5	N	Y	N	N	tps:THAPSDRAFT_3998	hypothetical protein						B8BWK2					PF14226.1: non-haem dioxygenase in morphine synthesis N-terminal PF03171.15: 2OG-Fe(II) oxygenase superfamily	_GAP_||PF14226||_GAP_||PF03171||_GAP_	_GAP_||PF14226||_GAP_||2OG-Fe(II) oxygenase superfamily||_GAP_				0	1845.72	0.170364	264	unmethylated	ND	ND	ND	Eukaryota;Bacillariophyta;Bacillariophyceae;Naviculales;Phaeodactylaceae;Phaeodactylum
g21361.t1	clust_459	26	N	N	Y	N	pti:PHATRDRAFT_52343	ZIP1; iron permease 1; K07238 zinc transporter, ZIP family			K07238	zinc transporter, ZIP family		B7G5W9					PF02535.17: ZIP Zinc transporter	PF02535||_GAP_	ZIP Zinc transporter||_GAP_			ZIP	9	86.7222	0.170071	104	unmethylated	ND	ND	ND	Eukaryota;Bacillariophyta;Bacillariophyceae;Naviculales;Phaeodactylaceae;Phaeodactylum
g6157.t1	clust_4090	8	Y	N	N	N	pti:PHATRDRAFT_48772	hypothetical protein						B7G8B4											0	1972.39	0.169658	134	unmethylated	0.179	141	unmethylated	Eukaryota;Bacillariophyta;Bacillariophyceae;Naviculales;Phaeodactylaceae;Phaeodactylum
g4332.t1	clust_2267	10	N	Y	N	N	tps:THAPSDRAFT_20620	hypothetical protein; K14312 nuclear pore complex protein Nup155	tps03013		K14312	nuclear pore complex protein Nup155	RNA transport	B8BT32	KOG1900	Nuclear pore complex, Nup155 component (D Nup154, sc Nup157/Nup170)	Nuclear structure	CELLULAR PROCESSES AND SIGNALING	Predicted protein	_GAP_||PF08801||_GAP_||PF03177||_GAP_	_GAP_||Nup133 N terminal like||_GAP_||Non-repetitive/WGA-negative nucleoporin C-terminal||_GAP_				0	6057.28	0.166118	678	unmethylated	0.164	692	unmethylated	Eukaryota;Bacillariophyta;Bacillariophyceae;Naviculales;Phaeodactylaceae;Phaeodactylum
g12279.t1	clust_1285	13	Y	N	N	N	pti:PHATRDRAFT_49389	hypothetical protein						B7GAF5					PF00168.25: C2 domain	_GAP_||PF00168||_GAP_	_GAP_||C2 domain||_GAP_				1	2829.61	0.164615	350	unmethylated	ND	ND	ND	Eukaryota;Bacillariophyta;Bacillariophyceae;Naviculales;Phaeodactylaceae;Phaeodactylum
g18957.t1	clust_2246	10	Y	N	N	N	pti:PHATRDRAFT_17344	xanthine/uracil permease; K06901 putative MFS transporter, AGZA family, xanthine/uracil permease			K06901	putative MFS transporter, AGZA family, xanthine/uracil permease		B7FP05					PF00860.15: Permease family	PF00860||_GAP_	Permease family||_GAP_			NCS2	5	1540.06	0.162378	80	unmethylated	0.156	92	unmethylated	Eukaryota;Bacillariophyta;Bacillariophyceae;Naviculales;Phaeodactylaceae;Phaeodactylum
g10611.t1	clust_20496	1	Y	N	N	N																			0	870	0.150689	96	unmethylated	0.162	105	unmethylated	Eukaryota;Bacillariophyta;Bacillariophyceae;Naviculales;Phaeodactylaceae;Phaeodactylum
g16872.t1	clust_2026	10	N	N	Y	N	tps:THAPSDRAFT_34585	biotin synthase, BioB (EC:2.8.1.6); K01012 biotin synthetase [EC:2.8.1.6]	tps01100||tps00780	2.8.1.6	K01012	biotin synthase [EC:2.8.1.6]	Biotin metabolism	B8C5V3	KOG2900	Biotin synthase	Coenzyme transport and metabolism	METABOLISM	TIGR00433: bioB: biotin synthase PF06968.8: Biotin and Thiamin Synthesis associated domain PF04055.16: Radical SAM superfamily	PF04055||PF06968||_GAP_	Radical SAM superfamily||Biotin and Thiamin Synthesis associated domain||_GAP_	TIGR00433||_GAP_	biotin synthase||_GAP_		0	3345.44	0.145833	4	unmethylated	0.333	3	unmethylated	Eukaryota;Bacillariophyta;Bacillariophyceae;Naviculales;Phaeodactylaceae;Phaeodactylum
g5347.t1	clust_7850	5	Y	N	N	N	pti:PHATRDRAFT_46456	hypothetical protein						B7G1A4					PF12695.2: Alpha/beta hydrolase family	_GAP_||PF12695||_GAP_	_GAP_||PF12695||_GAP_				0	5522.39	0.143612	98	unmethylated	ND	ND	ND	Eukaryota;Bacillariophyta;Bacillariophyceae;Naviculales;Phaeodactylaceae;Phaeodactylum
g31138.t1	clust_20642	1	Y	N	N	N																			0	107.444	0.143258	34	unmethylated	ND	ND	ND	Eukaryota;Bacillariophyta;Bacillariophyceae;Naviculales;Phaeodactylaceae;Phaeodactylum
g14597.t1	clust_3364	8	N	N	Y	N	tps:THAPSDRAFT_28710	hypothetical protein; K10597 ubiquitin conjugation factor E4 B [EC:6.3.2.19]	tps04120||tps04141	6.3.2.19	K10597	ubiquitin conjugation factor E4 B [EC:6.3.2.19]	Ubiquitin mediated proteolysis || Protein processing in endoplasmic reticulum	B8C686	KOG2042	Ubiquitin fusion degradation protein-2	Posttranslational modification, protein turnover, chaperones	CELLULAR PROCESSES AND SIGNALING	PF10408.4: Ubiquitin elongating factor core PF04564.10: U-box domain	_GAP_||PF10408||PF04564	_GAP_||Ubiquitin elongating factor core||U-box domain				0	7103.72	0.142785	414	unmethylated	ND	ND	ND	Eukaryota;Bacillariophyta;Bacillariophyceae;Naviculales;Phaeodactylaceae;Phaeodactylum
g25934.t1	clust_5206	7	Y	N	N	N	pti:PHATRDRAFT_50525	hypothetical protein						B7GED7					PF05368.8: NmrA-like family	_GAP_||PF05368||_GAP_	_GAP_||NmrA-like family||_GAP_				0	1174.11	0.136162	192	unmethylated	0.143	202	unmethylated	Eukaryota;Bacillariophyta;Bacillariophyceae;Naviculales;Phaeodactylaceae;Phaeodactylum
g13690.t1	clust_6081	6	N	Y	N	N	pti:PHATRDRAFT_49545	hypothetical protein						B7GAZ4					PF00857.15: Isochorismatase family						0	783.444	0.131758	46	unmethylated	0.143	54	unmethylated	Eukaryota;Bacillariophyta;Bacillariophyceae;Naviculales;Phaeodactylaceae;Phaeodactylum
g4290.t1	clust_3	433	N	N	N	Y	pti:PHATRDRAFT_23694	hypothetical protein						B7GCQ5	KOG0611	Predicted serine/threonine protein kinase	General function prediction only	POORLY CHARACTERIZED	TIGR03903: TOMM_kin_cyc: TOMM system kinase/cyclase multidomain protein PF00069.20: Protein kinase domain PF07714.12: Protein tyrosine kinase	_GAP_||PF00069||_GAP_	_GAP_||Protein kinase domain||_GAP_				0	849.889	0.131623	144	unmethylated	ND	ND	ND	Eukaryota;Bacillariophyta;Bacillariophyceae;Naviculales;Phaeodactylaceae;Phaeodactylum
g6155.t1	clust_2945	9	N	Y	N	N	tps:THAPSDRAFT_263655	hypothetical protein						B8C9B3					TIGR02352: thiamin_ThiO: glycine oxidase ThiO PF01266.19: FAD dependent oxidoreductase PF00890.19: FAD binding domain	_GAP_||PF01266||_GAP_	_GAP_||FAD dependent oxidoreductase||_GAP_				0	7336.17	0.129616	354	unmethylated	0.132	369	unmethylated	Eukaryota;Bacillariophyta;Bacillariophyceae;Naviculales;Phaeodactylaceae;Phaeodactylum
g6302.t1	clust_1547	12	Y	N	N	N	pti:PHATRDRAFT_47232	hypothetical protein						B7G2X7					PF06414.7: Zeta toxin PF13671.1: AAA domain	_GAP_||PF06414||_GAP_	_GAP_||Zeta toxin||_GAP_				0	3466.94	0.129591	88	unmethylated	ND	ND	ND	Eukaryota;Bacillariophyta;Bacillariophyceae;Naviculales;Phaeodactylaceae;Phaeodactylum
g3201.t1	clust_3007	9	Y	N	N	N	pti:PHATRDRAFT_48885	hypothetical protein						B7G8Q5	KOG0211	Protein phosphatase 2A regulatory subunit A and related proteins	Signal transduction mechanisms	CELLULAR PROCESSES AND SIGNALING	PF02985.17: HEAT repeat PF13646.1: HEAT repeats	_GAP_||PF02985||_GAP_	_GAP_||HEAT repeat||_GAP_				0	638.833	0.126634	34	unmethylated	0.11	39	unmethylated	Eukaryota;Bacillariophyta;Bacillariophyceae;Naviculales;Phaeodactylaceae;Phaeodactylum
g14748.t1	clust_62	109	N	N	N	Y	pti:PHATRDRAFT_36337	hypothetical protein						B7G124	KOG0048	Transcription factor, Myb superfamily	Transcription	INFORMATION STORAGE AND PROCESSING	PF13921.1: Myb-like DNA-binding domain PF00249.26: Myb-like DNA-binding domain	_GAP_||PF00249||_GAP_	_GAP_||Myb-like DNA-binding domain||_GAP_				0	2244.44	0.125646	357	unmethylated	0.122	379	unmethylated	Eukaryota;Bacillariophyta;Bacillariophyceae;Naviculales;Phaeodactylaceae;Phaeodactylum
g3747.t1	clust_1089	15	Y	N	N	N	pti:PHATRDRAFT_40510	hypothetical protein						B7GBQ8					PF01501.15: Glycosyl transferase family 8	_GAP_||PF01501||_GAP_	_GAP_||Glycosyl transferase family 8||_GAP_				1	1191.44	0.125129	144	unmethylated	0.117	152	unmethylated	Eukaryota;Bacillariophyta;Bacillariophyceae;Naviculales;Phaeodactylaceae;Phaeodactylum
g2657.t1	clust_2286	10	N	Y	N	N	pti:PHATRDRAFT_34896	hypothetical protein						B7FX02					PF00063.16: Myosin head (motor domain) PF03070.11: TENA/THI-4/PQQC family	PF03070	TENA/THI-4/PQQC family	TIGR04306	TIGR04306		0	4175.11	0.124038	90	unmethylated	ND	ND	ND	Eukaryota;Bacillariophyta;Bacillariophyceae;Naviculales;Phaeodactylaceae;Phaeodactylum
g6137.t1	clust_2246	10	Y	N	N	N	pti:PHATRDRAFT_17344	xanthine/uracil permease; K06901 putative MFS transporter, AGZA family, xanthine/uracil permease			K06901	putative MFS transporter, AGZA family, xanthine/uracil permease		B7FP05					PF00860.15: Permease family	_GAP_||PF00860||_GAP_	_GAP_||Permease family||_GAP_			NCS2	3	571.667	0.123288	100	unmethylated	ND	ND	ND	Eukaryota;Bacillariophyta;Bacillariophyceae;Naviculales;Phaeodactylaceae;Phaeodactylum
g11889.t1	clust_1785	11	N	Y	N	N	pti:PHATRDRAFT_45239	hypothetical protein; K00260 glutamate dehydrogenase [EC:1.4.1.2]	pti01100||pti00430||pti00330||pti00910||pti00250	1.4.1.2	K15371	glutamate dehydrogenase [EC:1.4.1.2]	Alanine, aspartate and glutamate metabolism || Arginine and proline metabolism || Taurine and hypotaurine metabolism || Nitrogen metabolism	B7FWY4	KOG2250	Glutamate/leucine/phenylalanine/valine dehydrogenases	Amino acid transport and metabolism	METABOLISM	PF00208.16: Glutamate/Leucine/Phenylalanine/Valine dehydrogenase PF05088.7: Bacterial NAD-glutamate dehydrogenase	_GAP_||PF05088||PF00208||_GAP_	_GAP_||Bacterial NAD-glutamate dehydrogenase||Glutamate/Leucine/Phenylalanine/Valine dehydrogenase||_GAP_				0	7589	0.118178	316	unmethylated	0.118	324	unmethylated	Eukaryota;Bacillariophyta;Bacillariophyceae;Naviculales;Phaeodactylaceae;Phaeodactylum
g6514.t1	clust_464	26	N	Y	N	N	pti:PHATRDRAFT_44844	hypothetical protein						B7FVV1					TIGR00005: rluA_subfam: pseudouridine synthase, RluA family PF00849.17: RNA pseudouridylate synthase	_GAP_||PF00849||_GAP_	_GAP_||RNA pseudouridylate synthase||_GAP_				0	1312.44	0.116449	150	unmethylated	ND	ND	ND	Eukaryota;Bacillariophyta;Bacillariophyceae;Naviculales;Phaeodactylaceae;Phaeodactylum
g8402.t1	clust_1185	14	N	N	N	Y	tps:THAPSDRAFT_269391	hypothetical protein						B8C7J0					TIGR00797: matE: MATE efflux family protein PF01554.13: MatE	_GAP_||PF01554||_GAP_	_GAP_||MatE||_GAP_			MOP (MATE)	8	22943.8	0.115108	297	unmethylated	0.107	314	unmethylated	Eukaryota;Bacillariophyta;Bacillariophyceae;Naviculales;Phaeodactylaceae;Phaeodactylum
g5270.t1	clust_1323	13	N	N	N	Y	tps:THAPSDRAFT_bd1709	hypothetical protein						B8LEA9	KOG1499	Protein arginine N-methyltransferase PRMT1 and related enzymes	Posttranslational modification, protein turnover, chaperones	CELLULAR PROCESSES AND SIGNALING	TIGR00406: prmA: ribosomal protein L11 methyltransferase PF06325.8: Ribosomal protein L11 methyltransferase (PrmA) PF12847.2: Methyltransferase domain	_GAP_||PF06325||_GAP_	_GAP_||Ribosomal protein L11 methyltransferase (PrmA)||_GAP_				0	12080.2	0.112948	198	unmethylated	0.123	207	unmethylated	Eukaryota;Bacillariophyta;Bacillariophyceae;Naviculales;Phaeodactylaceae;Phaeodactylum
g31515.t1	clust_2154	10	Y	N	N	N	pti:PHATRDRAFT_49212	hypothetical protein						B7G9U8											0	378.944	0.11092	31	unmethylated	0.136	49	unmethylated	Eukaryota;Bacillariophyta;Bacillariophyceae;Naviculales;Phaeodactylaceae;Phaeodactylum
g11461.t1	clust_3784	8	N	Y	N	N	pti:PHATR_52108	glycosyl hydrolase/mannosidase; K01191 alpha-mannosidase [EC:3.2.1.24]	pti00511	3.2.1.24	K01191	alpha-mannosidase [EC:3.2.1.24]	Other glycan degradation	B5Y3K7	KOG1959	Glycosyl hydrolase, family 38 - alpha-mannosidase	Carbohydrate transport and metabolism	METABOLISM	PF07748.8: Glycosyl hydrolases family 38 C-terminal domain PF01074.17: Glycosyl hydrolases family 38 N-terminal domain	_GAP_||PF01074||_GAP_||PF09261||_GAP_||PF07748	_GAP_||Glycosyl hydrolases family 38 N-terminal domain||_GAP_||Alpha mannosidase, middle domain||_GAP_||Glycosyl hydrolases family 38 C-terminal domain				0	3415.56	0.108311	440	unmethylated	0.108	445	unmethylated	Eukaryota;Bacillariophyta;Bacillariophyceae;Naviculales;Phaeodactylaceae;Phaeodactylum
g3959.t1	clust_16452	2	Y	N	N	N	pti:PHATRDRAFT_44347	hypothetical protein						B7FTS9											0	1993.17	0.107637	130	unmethylated	ND	ND	ND	Eukaryota;Bacillariophyta;Bacillariophyceae;Naviculales;Phaeodactylaceae;Phaeodactylum
g22621.t1	clust_400	28	N	N	Y	N	pti:PHATR_44131	hypothetical protein						B5Y5F9					PF00003.17: 7 transmembrane sweet-taste receptor of 3 GCPR PF02872.13: 5-nucleotidase, C-terminal domain	_GAP_||PF02872||_GAP_||PF00003||_GAP_	_GAP_||5'-nucleotidase, C-terminal domain||_GAP_||7 transmembrane sweet-taste receptor of 3 GCPR||_GAP_				7	1169.28	0.106436	41	unmethylated	0.0645	62	unmethylated	Eukaryota;Bacillariophyta;Bacillariophyceae;Naviculales;Phaeodactylaceae;Phaeodactylum
g17691.t1	clust_1283	13	N	N	N	Y	tps:THAPSDRAFT_16169	hypothetical protein; K00161 pyruvate dehydrogenase E1 component subunit alpha [EC:1.2.4.1]	tps01100||tps00650||tps01110||tps00010||tps00290||tps00020||tps00620	1.2.4.1	K00161	pyruvate dehydrogenase E1 component alpha subunit [EC:1.2.4.1]	Glycolysis / Gluconeogenesis || Citrate cycle (TCA cycle) || Pyruvate metabolism || Carbon metabolism || HIF-1 signaling pathway || Glucagon signaling pathway || Central carbon metabolism in cancer	B8C5Q0					TIGR03182: PDH_E1_alph_y: pyruvate dehydrogenase (acetyl-transferring) E1 component, alpha subunit PF00676.15: Dehydrogenase E1 component PF02780.15: Transketolase, C-terminal domain	_GAP_||PF00676||_GAP_||PF02779||PF02780	_GAP_||Dehydrogenase E1 component||_GAP_||Transketolase, pyrimidine binding domain||Transketolase, C-terminal domain				0	18878.8	0.105422	240	unmethylated	0.0946	251	unmethylated	Eukaryota;Bacillariophyta;Bacillariophyceae;Naviculales;Phaeodactylaceae;Phaeodactylum
g8310.t1	clust_3623	8	N	N	Y	N	pti:PHATRDRAFT_15917	cystathionine gamma-lyase; K01758 cystathionine gamma-lyase [EC:4.4.1.1]	pti01100||pti00450||pti00910||pti00260||pti00270	4.4.1.1	K01758	cystathionine gamma-lyase [EC:4.4.1.1]	Glycine, serine and threonine metabolism || Cysteine and methionine metabolism || Selenocompound metabolism || Biosynthesis of amino acids	B7GAW0	KOG0053	Cystathionine beta-lyases/cystathionine gamma-synthases	Amino acid transport and metabolism	METABOLISM	TIGR02080: O_succ_thio_ly: O-succinylhomoserine (thiol)-lyase PF01053.15: Cys/Met metabolism PLP-dependent enzyme	_GAP_||PF01053	_GAP_||Cys/Met metabolism PLP-dependent enzyme				0	3304.39	0.103962	180	unmethylated	0.093	188	unmethylated	Eukaryota;Bacillariophyta;Bacillariophyceae;Naviculales;Phaeodactylaceae;Phaeodactylum
g11321.t1	clust_1283	13	N	N	N	Y	tps:THAPSDRAFT_32983	hypothetical protein						B8BX10					TIGR03182: PDH_E1_alph_y: pyruvate dehydrogenase (acetyl-transferring) E1 component, alpha subunit PF00676.15: Dehydrogenase E1 component PF02780.15: Transketolase, C-terminal domain	_GAP_||PF00676||_GAP_||PF02779||PF02780	_GAP_||Dehydrogenase E1 component||_GAP_||Transketolase, pyrimidine binding domain||Transketolase, C-terminal domain				0	1925.28	0.101913	297	unmethylated	0.106	307	unmethylated	Eukaryota;Bacillariophyta;Bacillariophyceae;Naviculales;Phaeodactylaceae;Phaeodactylum
g6838.t1	clust_6606	6	Y	N	N	N	pti:PHATRDRAFT_46134	hypothetical protein						B7G064						_GAP_||PF00583	_GAP_||Acetyltransferase (GNAT) family				1	176.5	0.100697	118	unmethylated	0.105	131	unmethylated	Eukaryota;Bacillariophyta;Bacillariophyceae;Naviculales;Phaeodactylaceae;Phaeodactylum
g6266.t1	clust_652	20	N	Y	N	N	pti:PHATRDRAFT_49461	hypothetical protein						B7GAN6											0	15290.8	0.0999424	258	unmethylated	ND	ND	ND	Eukaryota;Bacillariophyta;Bacillariophyceae;Naviculales;Phaeodactylaceae;Phaeodactylum
g1850.t1	clust_18	228	N	N	Y	N	pti:PHATRDRAFT_54139	hBRM; hypothetical protein; K11786 ATP-dependent helicase STH1/SNF2 [EC:3.6.4.-]			K11786	ATP-dependent helicase STH1/SNF2 [EC:3.6.4.-]		B7FTA0	KOG0386	Chromatin remodeling complex SWI/SNF, component SWI2 and related ATPases (DNA/RNA helicase superfamily)	Chromatin structure and dynamics	INFORMATION STORAGE AND PROCESSING	PF00176.18: SNF2 family N-terminal domain PF00439.20: Bromodomain	_GAP_||PF07529||_GAP_||PF00176||_GAP_||PF00271||_GAP_||PF00439||_GAP_	_GAP_||HSA||_GAP_||SNF2 family N-terminal domain||_GAP_||Helicase conserved C-terminal domain||_GAP_||Bromodomain||_GAP_				0	12888.6	0.0996804	530	unmethylated	0.0982	542	unmethylated	Eukaryota;Bacillariophyta;Bacillariophyceae;Naviculales;Phaeodactylaceae;Phaeodactylum
g4035.t1	clust_12733	3	Y	N	N	N	pti:PHATR_43859	hypothetical protein; K06963			K06963	tRNA acetyltransferase TAN1		B5Y4J9					PF02926.12: THUMP domain	_GAP_||PF02926	_GAP_||THUMP domain				0	5251.28	0.0986088	120	unmethylated	ND	ND	ND	Eukaryota;Bacillariophyta;Bacillariophyceae;Naviculales;Phaeodactylaceae;Phaeodactylum
g3812.t1	clust_5572	7	Y	N	N	N	pti:PHATRDRAFT_37608	hypothetical protein						B7G391											5	8752.78	0.0967743	110	unmethylated	ND	ND	ND	Eukaryota;Bacillariophyta;Bacillariophyceae;Naviculales;Phaeodactylaceae;Phaeodactylum
g5245.t1	clust_202	48	N	Y	N	N	pti:PHATRDRAFT_27877	hypothetical protein						B7G0Y4	KOG0682	Ammonia permease	Inorganic ion transport and metabolism	METABOLISM	TIGR00836: amt: ammonium transporter PF00909.16: Ammonium Transporter Family	_GAP_||PF00909||_GAP_	_GAP_||Ammonium Transporter Family||_GAP_	_GAP_||TIGR00836||_GAP_	_GAP_||ammonium transporter||_GAP_	Amt	9	73541.9	0.0965452	166	unmethylated	ND	ND	ND	Eukaryota;Bacillariophyta;Bacillariophyceae;Naviculales;Phaeodactylaceae;Phaeodactylum
g19951.t1	clust_1380	13	Y	N	N	N	pti:PHATR_36769	hypothetical protein						B5Y3M5											1	3181.78	0.0959046	46	unmethylated	ND	ND	ND	Eukaryota;Bacillariophyta;Bacillariophyceae;Naviculales;Phaeodactylaceae;Phaeodactylum
g7635.t1	clust_81	94	N	N	Y	N	pti:PHATRDRAFT_44399	hypothetical protein						B7FTY9	KOG1474	Transcription initiation factor TFIID, subunit BDF1 and related bromodomain proteins	Transcription	INFORMATION STORAGE AND PROCESSING	PF00439.20: Bromodomain	_GAP_||PF00439||_GAP_	_GAP_||Bromodomain||_GAP_				0	11009.6	0.0952702	302	unmethylated	0.0874	307	unmethylated	Eukaryota;Bacillariophyta;Bacillariophyceae;Naviculales;Phaeodactylaceae;Phaeodactylum
g12038.t1	clust_280	36	N	N	Y	N	tps:THAPS_23419	hypothetical protein						B5YMN9					TIGR03296: M6dom_TIGR03296: M6 family metalloprotease domain PF05547.6: Immune inhibitor A peptidase M6 PF09736.4: Pre-mRNA-splicing factor of RES complex	_GAP_||PF05547||_GAP_	_GAP_||Immune inhibitor A peptidase M6||_GAP_	_GAP_||TIGR03296||_GAP_	_GAP_||M6 family metalloprotease domain||_GAP_		0	92.6667	0.0935544	220	unmethylated	0.0889	221	unmethylated	Eukaryota;Bacillariophyta;Bacillariophyceae;Naviculales;Phaeodactylaceae;Phaeodactylum
g26509.t1	clust_13015	3	Y	N	N	N	pti:PHATRDRAFT_55153	pap-fibrillin-ii						B7GD41					PF04755.7: PAP_fibrillin	_GAP_||PF04755||_GAP_	_GAP_||PAP_fibrillin||_GAP_				0	2514.22	0.0934617	84	unmethylated	0.0884	91	unmethylated	Eukaryota;Bacillariophyta;Bacillariophyceae;Naviculales;Phaeodactylaceae;Phaeodactylum
g897.t1	clust_8991	4	N	N	Y	N	pti:PHATRDRAFT_50431	hypothetical protein						B7GE37					PF11969.3: Scavenger mRNA decapping enzyme C-term binding PF01230.18: HIT domain	_GAP_||PF11969||_GAP_	_GAP_||Scavenger mRNA decapping enzyme C-term binding||_GAP_				0	3082.94	0.093117	176	unmethylated	0.0894	182	unmethylated	Eukaryota;Bacillariophyta;Bacillariophyceae;Naviculales;Phaeodactylaceae;Phaeodactylum
g21051.t1	clust_4028	8	Y	N	N	N	pti:PHATRDRAFT_45954	hypothetical protein						B7FZ99	KOG0383	Predicted helicase	General function prediction only	POORLY CHARACTERIZED	PF00628.24: PHD-finger	_GAP_||PF00628||_GAP_	_GAP_||PHD-finger||_GAP_				0	5210.61	0.092546	342	unmethylated	0.0876	355	unmethylated	Eukaryota;Bacillariophyta;Bacillariophyceae;Naviculales;Phaeodactylaceae;Phaeodactylum
g3800.t1	clust_1308	13	Y	N	N	N	pti:PHATRDRAFT_48993	hypothetical protein						B7G949											1	644.444	0.0923047	192	unmethylated	ND	ND	ND	Eukaryota;Bacillariophyta;Bacillariophyceae;Naviculales;Phaeodactylaceae;Phaeodactylum
g3337.t1	clust_5593	7	N	Y	N	N	pti:PHATRDRAFT_48315	hypothetical protein						B7G6Q2					TIGR00842: bcct: transporter, betaine/carnitine/choline transporter (BCCT) family PF02028.12: BCCT family transporter	_GAP_||PF02028||_GAP_||PF04749||_GAP_	_GAP_||BCCT family transporter||_GAP_||PLAC8 family||_GAP_			BCCT	14	35026.7	0.0921653	230	unmethylated	0.089	236	unmethylated	Eukaryota;Bacillariophyta;Bacillariophyceae;Naviculales;Phaeodactylaceae;Phaeodactylum
g13469.t1	clust_424	27	N	N	Y	N	tps:THAPSDRAFT_16613	hypothetical protein; K08860 eukaryotic translation initiation factor 2-alpha kinase [EC:2.7.11.1]	tps04141	2.7.11.1	K08860	eukaryotic translation initiation factor 2-alpha kinase 3 [EC:2.7.11.1]	Protein processing in endoplasmic reticulum || Non-alcoholic fatty liver disease (NAFLD) || Alzheimer's disease || Hepatitis C || Measles || Influenza A || Herpes simplex infection || Epstein-Barr virus infection	B8BRX7	KOG1035	eIF-2alpha kinase GCN2	Translation, ribosomal structure and biogenesis	INFORMATION STORAGE AND PROCESSING	TIGR03903: TOMM_kin_cyc: TOMM system kinase/cyclase multidomain protein PF00069.20: Protein kinase domain PF07714.12: Protein tyrosine kinase	_GAP_||PF00069||_GAP_	_GAP_||Protein kinase domain||_GAP_				0	2757.44	0.0917403	484	unmethylated	0.0941	495	unmethylated	Eukaryota;Bacillariophyta;Bacillariophyceae;Naviculales;Phaeodactylaceae;Phaeodactylum
g10014.t1	clust_6492	6	Y	N	N	N	pti:PHATRDRAFT_45726	hypothetical protein						B7FZK4											0	898.944	0.0917187	76	unmethylated	ND	ND	ND	Eukaryota;Bacillariophyta;Bacillariophyceae;Naviculales;Phaeodactylaceae;Phaeodactylum
g14820.t1	clust_6312	6	Y	N	N	N	pti:PHATRDRAFT_11652	hypothetical protein						B7FWG9					TIGR00168: infC: translation initiation factor IF-3 PF00707.17: Translation initiation factor IF-3, C-terminal domain PF05198.11: Translation initiation factor IF-3, N-terminal domain	_GAP_||PF05198||PF00707||_GAP_	_GAP_||Translation initiation factor IF-3, N-terminal domain||Translation initiation factor IF-3, C-terminal domain||_GAP_	_GAP_||TIGR00168||_GAP_	_GAP_||translation initiation factor IF-3||_GAP_		0	7183.28	0.0908224	132	unmethylated	ND	ND	ND	Eukaryota;Bacillariophyta;Bacillariophyceae;Naviculales;Phaeodactylaceae;Phaeodactylum
g7095.t1	clust_4045	8	N	Y	N	N	pti:PHATRDRAFT_44595	mitotic cohesin; K06670 cohesin complex subunit SCC1			K06670	cohesin complex subunit SCC1	Cell cycle || Cell cycle - yeast	B7FUM0	KOG1213	Sister chromatid cohesion complex Cohesin, subunit RAD21/SCC1	Cell cycle control, cell division, chromosome partitioning	CELLULAR PROCESSES AND SIGNALING	PF04825.8: N terminus of Rad21 / Rec8 like protein PF04824.11: Conserved region of Rad21 / Rec8 like protein	PF04825||_GAP_||PF04824	N terminus of Rad21 / Rec8 like protein||_GAP_||Conserved region of Rad21 / Rec8 like protein				0	4923.94	0.0907232	258	unmethylated	0.0903	266	unmethylated	Eukaryota;Bacillariophyta;Bacillariophyceae;Naviculales;Phaeodactylaceae;Phaeodactylum
g15268.t1	clust_818	17	N	N	Y	N	tps:THAPSDRAFT_24434	hypothetical protein						B8CA12					PF13639.1: Ring finger domain PF00097.20: Zinc finger, C3HC4 type (RING finger)	_GAP_||PF13639||_GAP_	_GAP_||Ring finger domain||_GAP_				0	9866.89	0.0905014	335	unmethylated	0.0805	348	unmethylated	Eukaryota;Bacillariophyta;Bacillariophyceae;Naviculales;Phaeodactylaceae;Phaeodactylum
g10966.t1	clust_1259	13	N	N	N	Y	pti:PHATRDRAFT_23497	hypothetical protein						B7GBX2	KOG0059	Lipid exporter ABCA1 and related proteins, ABC superfamily	Lipid transport and metabolism	METABOLISM	TIGR01257: rim_protein: rim ABC transporter PF12698.2: ABC-2 family transporter protein PF00005.22: ABC transporter	PF12698||_GAP_||PF00005||_GAP_||PF12698||_GAP_||PF00005||_GAP_	PF12698||_GAP_||ABC transporter||_GAP_||PF12698||_GAP_||ABC transporter||_GAP_			ABC	11	61266.2	0.0903676	588	unmethylated	ND	ND	ND	Eukaryota;Bacillariophyta;Bacillariophyceae;Naviculales;Phaeodactylaceae;Phaeodactylum
g1793.t1	clust_158	59	N	N	Y	N	tps:THAPSDRAFT_33759	hypothetical protein; K10592 E3 ubiquitin-protein ligase HUWE1 [EC:6.3.2.19]	tps04120	6.3.2.19	K10592	E3 ubiquitin-protein ligase HUWE1 [EC:6.3.2.19]	Ubiquitin mediated proteolysis	B8C0V6	KOG0939	E3 ubiquitin-protein ligase/Putative upstream regulatory element binding protein	Posttranslational modification, protein turnover, chaperones	CELLULAR PROCESSES AND SIGNALING	PF00632.20: HECT-domain (ubiquitin-transferase) PF06025.7: Domain of Unknown Function (DUF913)	_GAP_||PF06012||_GAP_||PF06025||_GAP_||PF00627||_GAP_||PF14377||_GAP_||PF00632	_GAP_||Domain of Unknown Function (DUF908)||_GAP_||Domain of Unknown Function (DUF913)||_GAP_||UBA/TS-N domain||_GAP_||PF14377||_GAP_||HECT-domain (ubiquitin-transferase)				0	16691.4	0.0900786	1382	unmethylated	0.0865	1396	unmethylated	Eukaryota;Bacillariophyta;Bacillariophyceae;Naviculales;Phaeodactylaceae;Phaeodactylum
g6989.t1	clust_1179	14	N	Y	N	N	pti:PHATRDRAFT_19901	hypothetical protein; K13811 3'-phosphoadenosine 5'-phosphosulfate synthase [EC:2.7.7.4 2.7.1.25]	pti01100||pti00450||pti00230||pti00920	2.7.7.4||2.7.1.25	K13811	3'-phosphoadenosine 5'-phosphosulfate synthase [EC:2.7.7.4 2.7.1.25]	Purine metabolism || Monobactam biosynthesis || Selenocompound metabolism || Sulfur metabolism	B7FXQ3	KOG4238	Bifunctional ATP sulfurylase/adenosine 5'-phosphosulfate kinase	Nucleotide transport and metabolism	METABOLISM	TIGR00339: sopT: sulfate adenylyltransferase PF01583.15: Adenylylsulphate kinase PF01747.12: ATP-sulfurylase	_GAP_||PF01583||PF14306||PF01747||_GAP_||PF00719	_GAP_||Adenylylsulphate kinase||PF14306||ATP-sulfurylase||_GAP_||Inorganic pyrophosphatase				0	8746.94	0.0886068	416	unmethylated	0.0828	441	unmethylated	Eukaryota;Bacillariophyta;Bacillariophyceae;Naviculales;Phaeodactylaceae;Phaeodactylum
g16391.t1	clust_6221	6	N	Y	N	N	tps:THAPSDRAFT_3092	hypothetical protein						B8BWS7	KOG3827	Inward rectifier K+ channel	Inorganic ion transport and metabolism	METABOLISM	PF01007.15: Inward rectifier potassium channel	_GAP_||PF01007||_GAP_	_GAP_||Inward rectifier potassium channel||_GAP_			IRK-C	3	7482.83	0.0882051	256	unmethylated	0.086	263	unmethylated	Eukaryota;Bacillariophyta;Bacillariophyceae;Naviculales;Phaeodactylaceae;Phaeodactylum
g5161.t1	clust_1673	11	Y	N	N	N	pti:PHATRDRAFT_48715	hypothetical protein						B7G846											0	1059.33	0.0876196	96	unmethylated	ND	ND	ND	Eukaryota;Bacillariophyta;Bacillariophyceae;Naviculales;Phaeodactylaceae;Phaeodactylum
g22907.t1	clust_8112	5	Y	N	N	N	pti:PHATRDRAFT_44500	hypothetical protein						B7FUB9	KOG1582	UDP-galactose transporter related protein	Carbohydrate transport and metabolism	METABOLISM	PF08449.6: UAA transporter family	_GAP_||PF08449||_GAP_	_GAP_||UAA transporter family||_GAP_			DMT	5	1053.44	0.0861026	178	unmethylated	0.087	180	unmethylated	Eukaryota;Bacillariophyta;Bacillariophyceae;Naviculales;Phaeodactylaceae;Phaeodactylum
g14521.t1	clust_81	94	N	N	Y	N	pti:PHATRDRAFT_45764	hypothetical protein; K04498 E1A/CREB-binding protein [EC:2.3.1.48]		2.3.1.48	K04498	E1A/CREB-binding protein [EC:2.3.1.48]	cAMP signaling pathway || HIF-1 signaling pathway || FoxO signaling pathway || Cell cycle || Wnt signaling pathway || Notch signaling pathway || TGF-beta signaling pathway || Adherens junction || Jak-STAT signaling pathway || Long-term potentiation || Melanogenesis || Thyroid hormone signaling pathway || Glucagon signaling pathway || Huntington's disease || Tuberculosis || Hepatitis B || Influenz…	B7FZQ7	KOG1778	CREB binding protein/P300 and related TAZ Zn-finger proteins	Transcription	INFORMATION STORAGE AND PROCESSING	PF08214.6: Histone acetylation protein PF02135.11: TAZ zinc finger	_GAP_||PF02135||_GAP_||PF00439||_GAP_||PF00628||_GAP_||PF08214||_GAP_||PF00569||PF02135||_GAP_	_GAP_||TAZ zinc finger||_GAP_||Bromodomain||_GAP_||PHD-finger||_GAP_||Histone acetylation protein||_GAP_||Zinc finger, ZZ type||TAZ zinc finger||_GAP_				0	12022.7	0.08526	420	unmethylated	0.0883	424	unmethylated	Eukaryota;Bacillariophyta;Bacillariophyceae;Naviculales;Phaeodactylaceae;Phaeodactylum
g20496.t1	clust_6871	6	N	Y	N	N	pti:PHATRDRAFT_42495	hypothetical protein; K14554 U3 small nucleolar RNA-associated protein 21	pti03008		K14554	U3 small nucleolar RNA-associated protein 21	Ribosome biogenesis in eukaryotes	B7FRH6	KOG1539	WD repeat protein	General function prediction only	POORLY CHARACTERIZED		_GAP_||PF00400||_GAP_||PF04192	_GAP_||WD domain, G-beta repeat||_GAP_||Utp21 specific WD40 associated putative domain				0	13605.8	0.0848096	382	unmethylated	0.0851	389	unmethylated	Eukaryota;Bacillariophyta;Bacillariophyceae;Naviculales;Phaeodactylaceae;Phaeodactylum
g21003.t1	clust_1564	12	Y	N	N	N	pti:PHATRDRAFT_44446	hypothetical protein						B7FU50					TIGR00756: PPR: pentatricopeptide repeat domain PF01535.15: PPR repeat PF13041.1: PPR repeat family	_GAP_||PF01535||_GAP_	_GAP_||PPR repeat||_GAP_				0	3455.5	0.0833333	6	unmethylated	ND	ND	ND	Eukaryota;Bacillariophyta;Bacillariophyceae;Naviculales;Phaeodactylaceae;Phaeodactylum
g4676.t1	clust_4166	8	N	Y	N	N	tps:THAPSDRAFT_36337	hypothetical protein						B8C964	KOG1107	Membrane coat complex Retromer, subunit VPS35	Intracellular trafficking, secretion, and vesicular transport	CELLULAR PROCESSES AND SIGNALING	PF03635.12: Vacuolar protein sorting-associated protein 35	_GAP_||PF03635||_GAP_	_GAP_||Vacuolar protein sorting-associated protein 35 ||_GAP_				0	9415.06	0.0827807	538	unmethylated	0.0813	554	unmethylated	Eukaryota;Bacillariophyta;Bacillariophyceae;Naviculales;Phaeodactylaceae;Phaeodactylum
g23723.t1	clust_12923	3	N	N	Y	N	tps:THAPSDRAFT_3751	hypothetical protein; K10728 topoisomerase (DNA) II binding protein 1			K10728	topoisomerase (DNA) II binding protein 1		B8BYN8					PF12738.2: twin BRCT domain PF00533.21: BRCA1 C Terminus (BRCT) domain	_GAP_||PF12738||_GAP_	_GAP_||PF12738||_GAP_				0	1847.33	0.0824137	262	unmethylated	0.0771	269	unmethylated	Eukaryota;Bacillariophyta;Bacillariophyceae;Naviculales;Phaeodactylaceae;Phaeodactylum
g11616.t1	clust_5207	7	Y	N	N	N	pti:PHATRDRAFT_43689	hypothetical protein						B7FT47											0	4661.22	0.0821687	76	unmethylated	0.0732	84	unmethylated	Eukaryota;Bacillariophyta;Bacillariophyceae;Naviculales;Phaeodactylaceae;Phaeodactylum
g1988.t1	clust_6741	6	Y	N	N	N	pti:PHATRDRAFT_40360	hypothetical protein						B7GB80					PF02390.12: Putative methyltransferase	_GAP_||PF02390	_GAP_||Putative methyltransferase				0	1003.39	0.0812225	132	unmethylated	ND	ND	ND	Eukaryota;Bacillariophyta;Bacillariophyceae;Naviculales;Phaeodactylaceae;Phaeodactylum
g1028.t1	clust_1867	11	N	Y	N	N	tps:THAPSDRAFT_12695	hypothetical protein						B8CDT6	KOG0916	1,3-beta-glucan synthase/callose synthase catalytic subunit	Cell wall/membrane/envelope biogenesis	CELLULAR PROCESSES AND SIGNALING	PF02364.10: 1,3-beta-glucan synthase component PF14288.1: 1,3-beta-glucan synthase subunit FKS1, domain-1	_GAP_||PF14288||_GAP_||PF02364||_GAP_	_GAP_||PF14288||_GAP_||1,3-beta-glucan synthase component ||_GAP_				15	16877.4	0.0809096	600	unmethylated	0.0758	608	unmethylated	Eukaryota;Bacillariophyta;Bacillariophyceae;Naviculales;Phaeodactylaceae;Phaeodactylum
g24601.t1	clust_2246	10	Y	N	N	N	pti:PHATRDRAFT_17344	xanthine/uracil permease; K06901 putative MFS transporter, AGZA family, xanthine/uracil permease			K06901	putative MFS transporter, AGZA family, xanthine/uracil permease		B7FP05					PF00860.15: Permease family	_GAP_||PF00860||_GAP_	_GAP_||Permease family||_GAP_			NCS2	8	506.944	0.0805951	126	unmethylated	0.0634	136	unmethylated	Eukaryota;Bacillariophyta;Bacillariophyceae;Naviculales;Phaeodactylaceae;Phaeodactylum
g10703.t1	clust_1634	11	Y	N	N	N	pti:PHATRDRAFT_37267	hypothetical protein						B7G2L4											0	831.778	0.0797697	96	unmethylated	ND	ND	ND	Eukaryota;Bacillariophyta;Bacillariophyceae;Naviculales;Phaeodactylaceae;Phaeodactylum
g32101.t1	clust_19985	1	Y	N	N	N													TIGR02794: tolA_full: protein TolA PF02854.14: MIF4G domain						0	78.7778	0.0797026	56	unmethylated	ND	ND	ND	Eukaryota;Bacillariophyta;Bacillariophyceae;Naviculales;Phaeodactylaceae;Phaeodactylum
g1665.t1	clust_3434	8	N	N	Y	N	pti:PHATRDRAFT_44556	hypothetical protein						B7FUH7	KOG0544	FKBP-type peptidyl-prolyl cis-trans isomerase	Posttranslational modification, protein turnover, chaperones	CELLULAR PROCESSES AND SIGNALING	PF00254.23: FKBP-type peptidyl-prolyl cis-trans isomerase PF07647.12: SAM domain (Sterile alpha motif)	_GAP_||PF07647||PF00254	_GAP_||SAM domain (Sterile alpha motif)||FKBP-type peptidyl-prolyl cis-trans isomerase				0	392.5	0.0788542	70	unmethylated	0.0811	81	unmethylated	Eukaryota;Bacillariophyta;Bacillariophyceae;Naviculales;Phaeodactylaceae;Phaeodactylum
g26390.t1	clust_2250	10	N	N	Y	N									KOG0211	Protein phosphatase 2A regulatory subunit A and related proteins	Signal transduction mechanisms	CELLULAR PROCESSES AND SIGNALING	PF02985.17: HEAT repeat PF13646.1: HEAT repeats	_GAP_||PF13646||PF02985||_GAP_	_GAP_||PF13646||HEAT repeat||_GAP_				0	1986.11	0.0785361	28	unmethylated	0.0975	31	unmethylated	Eukaryota;Bacillariophyta;Bacillariophyceae;Naviculales;Phaeodactylaceae;Phaeodactylum
g18643.t1	clust_8731	4	Y	N	N	N	pti:PHATRDRAFT_40538	hypothetical protein						B7GBT4											0	2750	0.0784501	62	unmethylated	0.0663	71	unmethylated	Eukaryota;Bacillariophyta;Bacillariophyceae;Naviculales;Phaeodactylaceae;Phaeodactylum
g13441.t1	clust_2701	9	N	Y	N	N	tps:THAPSDRAFT_37071	hypothetical protein						B8CB34	KOG1377	Uridine 5'- monophosphate synthase/orotate phosphoribosyltransferase	Nucleotide transport and metabolism	METABOLISM	TIGR02127: pyrF_sub2: orotidine 5-phosphate decarboxylase PF00215.19: Orotidine 5-phosphate decarboxylase / HUMPS family PF00156.22: Phosphoribosyl transferase domain	PF00215||_GAP_||PF00156||_GAP_	Orotidine 5'-phosphate decarboxylase / HUMPS family||_GAP_||Phosphoribosyl transferase domain||_GAP_	TIGR02127||_GAP_||TIGR00336	orotidine 5'-phosphate decarboxylase||_GAP_||orotate phosphoribosyltransferase		0	21118.9	0.0778854	228	unmethylated	0.0833	239	unmethylated	Eukaryota;Bacillariophyta;Bacillariophyceae;Naviculales;Phaeodactylaceae;Phaeodactylum
g10883.t1	clust_11874	3	Y	N	N	N	pti:PHATRDRAFT_54591	Sec7D; hypothetical protein						B7G1F2	KOG0929	Guanine nucleotide exchange factor	Intracellular trafficking, secretion, and vesicular transport	CELLULAR PROCESSES AND SIGNALING	PF01369.15: Sec7 domain PF12783.2: Guanine nucleotide exchange factor in Golgi transport N-terminal	_GAP_||PF12783||_GAP_||PF01369||_GAP_||PF09324||_GAP_	_GAP_||PF12783||_GAP_||Sec7 domain||_GAP_||Domain of unknown function (DUF1981)||_GAP_				0	2667.22	0.0775613	66	unmethylated	0.0633	63	unmethylated	Eukaryota;Bacillariophyta;Bacillariophyceae;Naviculales;Phaeodactylaceae;Phaeodactylum
g12365.t1	clust_7587	5	Y	N	N	N	pti:PHATRDRAFT_49003	hypothetical protein						B7G962	KOG0537	Cytochrome b5	Energy production and conversion	METABOLISM	PF00173.23: Cytochrome b5-like Heme/Steroid binding domain	PF00173||_GAP_	Cytochrome b5-like Heme/Steroid binding domain||_GAP_				3	4890.28	0.0772944	146	unmethylated	ND	ND	ND	Eukaryota;Bacillariophyta;Bacillariophyceae;Naviculales;Phaeodactylaceae;Phaeodactylum
g29678.t1	clust_4426	8	N	Y	N	N	pti:PHATRDRAFT_39403	hypothetical protein						B7G8J9					PF11969.3: Scavenger mRNA decapping enzyme C-term binding PF01230.18: HIT domain	PF11969	Scavenger mRNA decapping enzyme C-term binding				0	65.2222	0.076794	48	unmethylated	ND	ND	ND	Eukaryota;Bacillariophyta;Bacillariophyceae;Naviculales;Phaeodactylaceae;Phaeodactylum
g11944.t1	clust_2769	9	N	Y	N	N									KOG3844	Predicted component of NuA3 histone acetyltransferase complex	Chromatin structure and dynamics	INFORMATION STORAGE AND PROCESSING	PF10637.4: Oxoglutarate and iron-dependent oxygenase degradation C-term PF13640.1: 2OG-Fe(II) oxygenase superfamily	_GAP_||PF13640||_GAP_||PF10637	_GAP_||2OG-Fe(II) oxygenase superfamily||_GAP_||Oxoglutarate and iron-dependent oxygenase degradation C-term				0	3632.67	0.0766807	218	unmethylated	ND	ND	ND	Eukaryota;Bacillariophyta;Bacillariophyceae;Naviculales;Phaeodactylaceae;Phaeodactylum
g21252.t1	clust_1079	15	N	Y	N	N	pti:PHATRDRAFT_43671	hypothetical protein						B7FT25	KOG1725	Protein involved in membrane traffic (YOP1/TB2/DP1/HVA22 family)	Intracellular trafficking, secretion, and vesicular transport	CELLULAR PROCESSES AND SIGNALING	PF03134.14: TB2/DP1, HVA22 family	_GAP_||PF03134	_GAP_||TB2/DP1, HVA22 family				2	4494.22	0.0766758	70	unmethylated	0.073	80	unmethylated	Eukaryota;Bacillariophyta;Bacillariophyceae;Naviculales;Phaeodactylaceae;Phaeodactylum
g392.t1	clust_3906	8	N	Y	N	N	pti:PHATRDRAFT_48388	hypothetical protein			K15287	solute carrier family 35, member F1/2		B7G6Y8	KOG2766	Predicted membrane protein	Function unknown	POORLY CHARACTERIZED	PF06027.7: Eukaryotic protein of unknown function (DUF914) PF08449.6: UAA transporter family	_GAP_||PF06027	_GAP_||Eukaryotic protein of unknown function (DUF914)			DMT	10	1620.67	0.0750187	178	unmethylated	0.0734	183	unmethylated	Eukaryota;Bacillariophyta;Bacillariophyceae;Naviculales;Phaeodactylaceae;Phaeodactylum
g22130.t1	clust_6771	6	Y	N	N	N	pti:PHATRDRAFT_47780	hypothetical protein						B7G4W1					PF14305.1: TupA-like ATPgrasp	_GAP_||PF14305||_GAP_	_GAP_||PF14305||_GAP_				5	976.5	0.0735632	29	unmethylated	0.201	35	unmethylated	Eukaryota;Bacillariophyta;Bacillariophyceae;Naviculales;Phaeodactylaceae;Phaeodactylum
g6907.t1	clust_175	53	N	N	Y	N	pti:PHATRDRAFT_45431	hypothetical protein						B7FXN5					TIGR01557: myb_SHAQKYF: myb-like DNA-binding domain, SHAQKYF class PF00249.26: Myb-like DNA-binding domain	_GAP_||PF00249||_GAP_	_GAP_||Myb-like DNA-binding domain||_GAP_	_GAP_||TIGR01557||_GAP_	_GAP_||myb-like DNA-binding domain, SHAQKYF class||_GAP_		0	1594.11	0.073459	114	unmethylated	0.0654	126	unmethylated	Eukaryota;Bacillariophyta;Bacillariophyceae;Naviculales;Phaeodactylaceae;Phaeodactylum
g11576.t1	clust_15970	2	Y	N	N	N	pti:PHATRDRAFT_49065	hypothetical protein						B7G9D5					TIGR02869: spore_SleB: spore cortex-lytic enzyme PF00397.21: WW domain PF12931.2: Sec23-binding domain of Sec16	_GAP_||PF00397||_GAP_||PF12931||_GAP_	_GAP_||WW domain||_GAP_||PF12931||_GAP_				0	7393.44	0.0723915	928	unmethylated	0.0681	934	unmethylated	Eukaryota;Bacillariophyta;Bacillariophyceae;Naviculales;Phaeodactylaceae;Phaeodactylum
g1642.t1	clust_1007	16	N	Y	N	N	pti:PHATR_33610	hypothetical protein						B5Y5S3	KOG2159	tRNA nucleotidyltransferase/poly(A) polymerase	Translation, ribosomal structure and biogenesis	INFORMATION STORAGE AND PROCESSING	TIGR02692: tRNA_CCA_actino: CCA tRNA nucleotidyltransferase PF01743.15: Poly A polymerase head domain	_GAP_||PF01743||_GAP_	_GAP_||Poly A polymerase head domain||_GAP_				0	3859.56	0.0720458	350	unmethylated	0.0726	363	unmethylated	Eukaryota;Bacillariophyta;Bacillariophyceae;Naviculales;Phaeodactylaceae;Phaeodactylum
g17633.t1	clust_4775	7	N	N	Y	N	pti:PHATRDRAFT_49151	hypothetical protein						B7G9N5					TIGR03649: ergot_EASG: ergot alkaloid biosynthesis protein, AFUA_2G17970 family PF13460.1: NADH(P)-binding PF05368.8: NmrA-like family	_GAP_||PF05368||_GAP_	_GAP_||NmrA-like family||_GAP_				0	26.6111	0.0712681	92	unmethylated	0.0575	101	unmethylated	Eukaryota;Bacillariophyta;Bacillariophyceae;Naviculales;Phaeodactylaceae;Phaeodactylum
g11962.t1	clust_1302	13	N	N	Y	N	pti:PHATRDRAFT_49091	hypothetical protein						B7G9G6					PF00246.19: Zinc carboxypeptidase	_GAP_||PF00246||_GAP_	_GAP_||Zinc carboxypeptidase||_GAP_				0	3224.78	0.0712035	168	unmethylated	0.0666	182	unmethylated	Eukaryota;Bacillariophyta;Bacillariophyceae;Naviculales;Phaeodactylaceae;Phaeodactylum
g12701.t1	clust_7571	5	N	Y	N	N	pti:PHATRDRAFT_50218 || pti:PHATRDRAFT_45463	hypothetical protein || hypothetical protein; K10777 DNA ligase 4 [EC:6.5.1.1]						B7FXS5					TIGR00574: dnl1: DNA ligase I, ATP-dependent (dnl1) PF01068.16: ATP dependent DNA ligase domain PF04675.9: DNA ligase N terminus	_GAP_||PF04675||_GAP_||PF01068||_GAP_	_GAP_||DNA ligase N terminus||_GAP_||ATP dependent DNA ligase domain||_GAP_				0	4400.94	0.0711007	488	unmethylated	0.0694	496	unmethylated	Eukaryota;Bacillariophyta;Bacillariophyceae;Naviculales;Phaeodactylaceae;Phaeodactylum
g2180.t1	clust_352	31	N	N	Y	N	pti:PHATRDRAFT_43405	hypothetical protein						B7FS51					PF01062.16: Bestrophin, RFP-TM, chloride channel	_GAP_||PF01062	_GAP_||Bestrophin			Bestrophin	4	11312.8	0.0703994	160	unmethylated	ND	ND	ND	Eukaryota;Bacillariophyta;Bacillariophyceae;Naviculales;Phaeodactylaceae;Phaeodactylum
g11476.t1	clust_8819	4	Y	N	N	N	pti:PHATRDRAFT_48538	hypothetical protein						B7G7L5					PF09359.5: VTC domain	_GAP_||PF09359||_GAP_||PF02656||_GAP_	_GAP_||VTC domain||_GAP_||Domain of unknown function DUF||_GAP_				3	12630.1	0.0702852	308	unmethylated	0.0656	310	unmethylated	Eukaryota;Bacillariophyta;Bacillariophyceae;Naviculales;Phaeodactylaceae;Phaeodactylum
g7311.t1	clust_6590	6	Y	N	N	N	pti:PHATRDRAFT_35895	hypothetical protein						B7FZT4											0	2176.11	0.0700956	96	unmethylated	ND	ND	ND	Eukaryota;Bacillariophyta;Bacillariophyceae;Naviculales;Phaeodactylaceae;Phaeodactylum
g4467.t1	clust_1299	13	N	Y	N	N	pti:PHATRDRAFT_54048	TLTF1; tubby-like transcription factor						B7FQT2	KOG2502	Tub family proteins	General function prediction only	POORLY CHARACTERIZED	PF01167.13: Tub family	_GAP_||PF01167	_GAP_||Tub family				0	13039.1	0.0693092	452	unmethylated	0.0664	463	unmethylated	Eukaryota;Bacillariophyta;Bacillariophyceae;Naviculales;Phaeodactylaceae;Phaeodactylum
g8403.t1	clust_483	25	N	N	Y	N	pti:PHATRDRAFT_43643	hypothetical protein						B7FSZ3											0	3129.5	0.0692073	82	unmethylated	ND	ND	ND	Eukaryota;Bacillariophyta;Bacillariophyceae;Naviculales;Phaeodactylaceae;Phaeodactylum
g17840.t1	clust_11635	3	Y	N	N	N	smm:Smp_124230	DNA repair protein RAD51 ; K04482 DNA repair protein RAD51	smm03460||smm03440		K04482	DNA repair protein RAD51	Homologous recombination || Fanconi anemia pathway || Pathways in cancer || Pancreatic cancer	C4PY06	KOG1433	DNA repair protein RAD51/RHP55	Replication, recombination and repair	INFORMATION STORAGE AND PROCESSING	TIGR02239: recomb_RAD51: DNA repair protein RAD51 PF08423.6: Rad51 PF13481.1: AAA domain	PF08423||_GAP_	Rad51||_GAP_				0	3643.56	0.0684846	132	unmethylated	0.0676	143	unmethylated	Eukaryota;Bacillariophyta;Bacillariophyceae;Naviculales;Phaeodactylaceae;Phaeodactylum
g14536.t1	clust_77	96	N	N	Y	N	pti:PHATRDRAFT_41478	hypothetical protein						B7GEB8						_GAP_||PF00754||_GAP_	_GAP_||F5/8 type C domain||_GAP_				0	2417.72	0.0683711	102	unmethylated	ND	ND	ND	Eukaryota;Bacillariophyta;Bacillariophyceae;Naviculales;Phaeodactylaceae;Phaeodactylum
g23601.t1	clust_9034	4	Y	N	N	N																			0	1028.83	0.0677372	101	unmethylated	ND	ND	ND	Eukaryota;Bacillariophyta;Bacillariophyceae;Naviculales;Phaeodactylaceae;Phaeodactylum
g16379.t1	clust_7343	5	Y	N	N	N	pti:PHATRDRAFT_36608	hypothetical protein						B7G1U4					TIGR03553: F420_FbiB_CTERM: F420 biosynthesis protein FbiB, C-terminal domain PF00881.19: Nitroreductase family	_GAP_||PF00881	_GAP_||Nitroreductase family				0	2570.28	0.0676901	48	unmethylated	ND	ND	ND	Eukaryota;Bacillariophyta;Bacillariophyceae;Naviculales;Phaeodactylaceae;Phaeodactylum
g29938.t1	clust_3081	9	N	Y	N	N	pti:PHATRDRAFT_30925	hypothetical protein			K15196	transcription factor IIIB 90 kDa subunit		B7GD27	KOG1598	Transcription initiation factor TFIIIB, Brf1 subunit	Transcription	INFORMATION STORAGE AND PROCESSING	PF00382.14: Transcription factor TFIIB repeat PF07741.8: Brf1-like TBP-binding domain	PF00382	Transcription factor TFIIB repeat				0	446.611	0.0671468	100	unmethylated	0.0601	119	unmethylated	Eukaryota;Bacillariophyta;Bacillariophyceae;Naviculales;Phaeodactylaceae;Phaeodactylum
g10640.t1	clust_3834	8	N	Y	N	N													TIGR02009: PGMB-YQAB-SF: beta-phosphoglucomutase family hydrolase PF13419.1: Haloacid dehalogenase-like hydrolase PF00702.21: haloacid dehalogenase-like hydrolase	PF13419||_GAP_	PF13419||_GAP_	_GAP_||TIGR01509||_GAP_	_GAP_||HAD hydrolase, family IA, variant 3||_GAP_		0	1072.56	0.0667437	84	unmethylated	0.0506	97	unmethylated	Eukaryota;Bacillariophyta;Bacillariophyceae;Naviculales;Phaeodactylaceae;Phaeodactylum
g2654.t1	clust_3506	8	N	N	N	Y	pti:PHATRDRAFT_40325	hypothetical protein						B7GB45					PF04802.10: Component of IIS longevity pathway SMK-1	_GAP_||PF04802||_GAP_	_GAP_||Component of IIS longevity pathway SMK-1||_GAP_				0	7548.89	0.0666493	576	unmethylated	0.0623	585	unmethylated	Eukaryota;Bacillariophyta;Bacillariophyceae;Naviculales;Phaeodactylaceae;Phaeodactylum
g15406.t1	clust_3517	8	N	Y	N	N	pti:PHATRDRAFT_8663	hypothetical protein						B7FP30					TIGR00560: pgsA: CDP-diacylglycerol--glycerol-3-phosphate 3-phosphatidyltransferase PF01066.16: CDP-alcohol phosphatidyltransferase	_GAP_||PF01066	_GAP_||CDP-alcohol phosphatidyltransferase	_GAP_||TIGR00560	_GAP_||CDP-diacylglycerol--glycerol-3-phosphate 3-phosphatidyltransferase		2	4056.39	0.0664845	118	unmethylated	0.0536	127	unmethylated	Eukaryota;Bacillariophyta;Bacillariophyceae;Naviculales;Phaeodactylaceae;Phaeodactylum
g10995.t1	clust_6464	6	N	Y	N	N	pti:PHATRDRAFT_49168	hypothetical protein						B7G9Q2					Predicted protein	PF00496||_GAP_	Bacterial extracellular solute-binding proteins, family 5 Middle||_GAP_			ABC (binding protein)	1	13629.2	0.0659304	186	unmethylated	0.0675	193	unmethylated	Eukaryota;Bacillariophyta;Bacillariophyceae;Naviculales;Phaeodactylaceae;Phaeodactylum
g17810.t1	clust_446	26	N	N	Y	N	tps:THAPSDRAFT_33088	hypothetical protein						B8BWY8					TIGR02729: Obg_CgtA: Obg family GTPase CgtA PF01018.17: GTP1/OBG PF01926.18: 50S ribosome-binding GTPase	PF01018||PF01926||_GAP_||PF09269||_GAP_	GTP1/OBG||GTPase of unknown function||_GAP_||Domain of unknown function (DUF1967)||_GAP_	_GAP_||TIGR03595||_GAP_	_GAP_||Obg family GTPase CgtA, C-terminal extension||_GAP_		0	5075.28	0.0654502	108	unmethylated	ND	ND	ND	Eukaryota;Bacillariophyta;Bacillariophyceae;Naviculales;Phaeodactylaceae;Phaeodactylum
g5196.t1	clust_4138	8	N	Y	N	N	pti:PHATRDRAFT_bd1393	hypothetical protein						B7S479					TIGR03440: unchr_TIGR03440: TIGR03440 family protein PF03781.11: Formylglycine-generating sulfatase enzyme	_GAP_||PF03781||_GAP_	_GAP_||Formylglycine-generating sulfatase enzyme||_GAP_				0	3000.83	0.0646839	268	unmethylated	ND	ND	ND	Eukaryota;Bacillariophyta;Bacillariophyceae;Naviculales;Phaeodactylaceae;Phaeodactylum
g2268.t1	clust_636	21	N	N	Y	N	tps:THAPSDRAFT_27048	hypothetical protein						B8BU85					TIGR00831: a_cpa1: Na+/H+ antiporter PF00999.16: Sodium/hydrogen exchanger family	_GAP_||PF00999||_GAP_	_GAP_||Sodium/hydrogen exchanger family||_GAP_			CPA1	13	2941.56	0.0645162	290	unmethylated	ND	ND	ND	Eukaryota;Bacillariophyta;Bacillariophyceae;Naviculales;Phaeodactylaceae;Phaeodactylum
g1725.t1	clust_1857	11	Y	N	N	N	pti:PHATRDRAFT_39578	hypothetical protein						B7G919					TIGR00745: apbA_panE: 2-dehydropantoate 2-reductase PF02558.11: Ketopantoate reductase PanE/ApbA PF08546.6: Ketopantoate reductase PanE/ApbA C terminal	_GAP_||PF02558||_GAP_||PF08546	_GAP_||Ketopantoate reductase PanE/ApbA||_GAP_||Ketopantoate reductase PanE/ApbA C terminal				0	1213	0.06397	222	unmethylated	ND	ND	ND	Eukaryota;Bacillariophyta;Bacillariophyceae;Naviculales;Phaeodactylaceae;Phaeodactylum
g15349.t1	clust_6090	6	N	Y	N	N	pti:PHATRDRAFT_16357	hypothetical protein; K14326 regulator of nonsense transcripts 1 [EC:3.6.4.-]	pti03013||pti03015		K14326	regulator of nonsense transcripts 1 [EC:3.6.4.-]	RNA transport || mRNA surveillance pathway	B7GC68	KOG1802	RNA helicase nonsense mRNA reducing factor (pNORF1)	RNA processing and modification	INFORMATION STORAGE AND PROCESSING	TIGR00376: TIGR00376: putative DNA helicase PF13087.1: AAA domain PF13086.1: AAA domain	_GAP_||PF13086||PF13087||_GAP_	_GAP_||PF13086||PF13087||_GAP_				0	11325.9	0.0630829	486	unmethylated	0.0596	492	unmethylated	Eukaryota;Bacillariophyta;Bacillariophyceae;Naviculales;Phaeodactylaceae;Phaeodactylum
g5512.t1	clust_3377	8	Y	N	N	N	pti:PHATRDRAFT_48485	hypothetical protein						B7G7B1											0	1767.61	0.0628617	164	unmethylated	0.0622	171	unmethylated	Eukaryota;Bacillariophyta;Bacillariophyceae;Naviculales;Phaeodactylaceae;Phaeodactylum
g1489.t1	clust_6759	6	Y	N	N	N	pti:PHATRDRAFT_37674	transporter, major facilitator superfamily and tetracycline resistance protein						B7G3F4					TIGR00880: 2_A_01_02: multidrug resistance protein PF07690.11: Major Facilitator Superfamily	PF07690||_GAP_	Major Facilitator Superfamily||_GAP_			MFS	8	2874.78	0.0626386	174	unmethylated	0.0413	187	unmethylated	Eukaryota;Bacillariophyta;Bacillariophyceae;Naviculales;Phaeodactylaceae;Phaeodactylum
g15643.t1	clust_389	29	N	N	Y	N	pti:PHATRDRAFT_48737	hypothetical protein						B7G874						_GAP_||PF13383	_GAP_||PF13383				1	2398.44	0.0622778	100	unmethylated	ND	ND	ND	Eukaryota;Bacillariophyta;Bacillariophyceae;Naviculales;Phaeodactylaceae;Phaeodactylum
g17757.t1	clust_2482	9	N	Y	N	N	pti:PHATRDRAFT_50624	hypothetical protein; K14404 cleavage and polyadenylation specificity factor subunit 4	pti03015		K14404	cleavage and polyadenylation specificity factor subunit 4	mRNA surveillance pathway || Influenza A	B7GER0	KOG1040	Polyadenylation factor I complex, subunit, Yth1 (CPSF subunit)	RNA processing and modification	INFORMATION STORAGE AND PROCESSING	PF10539.4: Development and cell death domain PF00642.19: Zinc finger C-x8-C-x5-C-x3-H type (and similar)	_GAP_||PF00642||_GAP_||PF04146||_GAP_||PF10539||_GAP_	_GAP_||Zinc finger C-x8-C-x5-C-x3-H type (and similar)||_GAP_||YT521-B-like family||_GAP_||Development and cell death domain||_GAP_				0	3706.94	0.0616838	242	unmethylated	ND	ND	ND	Eukaryota;Bacillariophyta;Bacillariophyceae;Naviculales;Phaeodactylaceae;Phaeodactylum
g14952.t1	clust_6303	6	Y	N	N	N									KOG2055	WD40 repeat protein	General function prediction only	POORLY CHARACTERIZED	PF00400.27: WD domain, G-beta repeat	_GAP_||PF00400||_GAP_	_GAP_||WD domain, G-beta repeat||_GAP_				0	7692.39	0.0615268	208	unmethylated	0.0602	216	unmethylated	Eukaryota;Bacillariophyta;Bacillariophyceae;Naviculales;Phaeodactylaceae;Phaeodactylum
g3815.t1	clust_412	28	N	Y	N	N	pti:PHATRDRAFT_45656	SLC4A_1; hypothetical protein						B7FYF1	KOG1172	Na+-independent Cl/HCO3 exchanger AE1 and related transporters (SLC4 family)	Inorganic ion transport and metabolism	METABOLISM	TIGR00834: ae: anion exchange protein PF00955.16: HCO3- transporter family	PF00955||_GAP_	HCO3- transporter family||_GAP_			AE	12	5944.44	0.0612636	172	unmethylated	ND	ND	ND	Eukaryota;Bacillariophyta;Bacillariophyceae;Naviculales;Phaeodactylaceae;Phaeodactylum
g20970.t1	clust_1488	12	N	Y	N	N	pti:PHATRDRAFT_8810	DNA topoisomerase; K03165 DNA topoisomerase III [EC:5.99.1.2]	pti03440	5.99.1.2	K03165	DNA topoisomerase III [EC:5.99.1.2]	Homologous recombination || Fanconi anemia pathway	B7FQA8	KOG1957	DNA topoisomerase III beta	Replication, recombination and repair	INFORMATION STORAGE AND PROCESSING	TIGR01057: topA_arch: DNA topoisomerase I PF01131.15: DNA topoisomerase PF01751.17: Toprim domain	_GAP_||PF01751||PF01131||_GAP_	_GAP_||Toprim domain||DNA topoisomerase||_GAP_				0	14498.8	0.0612172	532	unmethylated	0.0576	539	unmethylated	Eukaryota;Bacillariophyta;Bacillariophyceae;Naviculales;Phaeodactylaceae;Phaeodactylum
g4586.t1	clust_15631	2	Y	N	N	N	pti:PHATRDRAFT_42501	hypothetical protein						B7FRI1											1	2542	0.0611857	166	unmethylated	0.0631	176	unmethylated	Eukaryota;Bacillariophyta;Bacillariophyceae;Naviculales;Phaeodactylaceae;Phaeodactylum
g8140.t1	clust_16233	2	Y	N	N	N	pti:PHATRDRAFT_42708	hypothetical protein						B7FP93					PF02458.10: Transferase family	_GAP_||PF02458||_GAP_	_GAP_||Transferase family||_GAP_				0	2519.5	0.0610975	130	unmethylated	ND	ND	ND	Eukaryota;Bacillariophyta;Bacillariophyceae;Naviculales;Phaeodactylaceae;Phaeodactylum
g12540.t1	clust_81	94	N	N	Y	N	pti:PHATRDRAFT_44399	hypothetical protein						B7FTY9	KOG1474	Transcription initiation factor TFIID, subunit BDF1 and related bromodomain proteins	Transcription	INFORMATION STORAGE AND PROCESSING	PF00439.20: Bromodomain	_GAP_||PF00439||_GAP_	_GAP_||Bromodomain||_GAP_				0	1660.83	0.0609653	222	unmethylated	0.0578	243	unmethylated	Eukaryota;Bacillariophyta;Bacillariophyceae;Naviculales;Phaeodactylaceae;Phaeodactylum
g9052.t1	clust_7721	5	Y	N	N	N	pti:PHATRDRAFT_48110	hypothetical protein						B7G608					TIGR00717: rpsA: ribosomal protein S1 PF00575.18: S1 RNA binding domain	_GAP_||PF00575||_GAP_	_GAP_||S1 RNA binding domain||_GAP_				0	2080.06	0.0608532	94	unmethylated	0.0607	101	unmethylated	Eukaryota;Bacillariophyta;Bacillariophyceae;Naviculales;Phaeodactylaceae;Phaeodactylum
g781.t1	clust_3068	9	Y	N	N	N	pti:PHATRDRAFT_39425	hypothetical protein						B7G8L8											0	1695.5	0.0598991	118	unmethylated	ND	ND	ND	Eukaryota;Bacillariophyta;Bacillariophyceae;Naviculales;Phaeodactylaceae;Phaeodactylum
g14281.t1	clust_459	26	N	N	Y	N	tps:THAPSDRAFT_32375	hypothetical protein; K07238 zinc transporter, ZIP family			K07238	zinc transporter, ZIP family		B8BTP1					PF02535.17: ZIP Zinc transporter	PF02535	ZIP Zinc transporter			ZIP	7	2551.17	0.0591045	110	unmethylated	0.0573	115	unmethylated	Eukaryota;Bacillariophyta;Bacillariophyceae;Naviculales;Phaeodactylaceae;Phaeodactylum
g16122.t1	clust_2050	10	N	N	Y	N	pti:PHATR_44076	hypothetical protein						B5Y599											1	2289.33	0.058961	136	unmethylated	0.071	150	unmethylated	Eukaryota;Bacillariophyta;Bacillariophyceae;Naviculales;Phaeodactylaceae;Phaeodactylum
g20091.t1	clust_2212	10	N	N	Y	N	pti:PHATRDRAFT_42704	hypothetical protein						B7FP89	KOG1194	Predicted DNA-binding protein, contains Myb-like, SANT and ELM2 domains	Transcription	INFORMATION STORAGE AND PROCESSING							0	2811.83	0.0586603	118	unmethylated	0.0592	119	unmethylated	Eukaryota;Bacillariophyta;Bacillariophyceae;Naviculales;Phaeodactylaceae;Phaeodactylum
g12973.t1	clust_2655	9	N	N	Y	N	pti:PHATRDRAFT_44968	hypothetical protein						B7FV38	KOG1386	Nucleoside phosphatase	Nucleotide transport and metabolism	METABOLISM	PF01150.12: GDA1/CD39 (nucleoside phosphatase) family	_GAP_||PF01150||_GAP_	_GAP_||GDA1/CD39 (nucleoside phosphatase) family||_GAP_				1	1291.44	0.0581377	244	unmethylated	0.0544	253	unmethylated	Eukaryota;Bacillariophyta;Bacillariophyceae;Naviculales;Phaeodactylaceae;Phaeodactylum
g6207.t1	clust_9705	4	N	N	Y	N	tps:THAPSDRAFT_22998	hypothetical protein						B8C581					Predicted protein						0	7371.72	0.0578753	284	unmethylated	ND	ND	ND	Eukaryota;Bacillariophyta;Bacillariophyceae;Naviculales;Phaeodactylaceae;Phaeodactylum
g17074.t1	clust_15503	2	Y	N	N	N	pti:PHATRDRAFT_48450	hypothetical protein						B7G764											0	801.333	0.0572429	82	unmethylated	0.0524	93	unmethylated	Eukaryota;Bacillariophyta;Bacillariophyceae;Naviculales;Phaeodactylaceae;Phaeodactylum
g5369.t1	clust_2958	9	N	Y	N	N	tps:THAPSDRAFT_24907	hypothetical protein; K14767 U3 small nucleolar RNA-associated protein 3			K14767	U3 small nucleolar RNA-associated protein 3		B8CCQ0	KOG3118	Disrupter of silencing SAS10	Chromatin structure and dynamics	INFORMATION STORAGE AND PROCESSING	PF09368.5: Sas10 C-terminal domain	_GAP_||PF04000||_GAP_||PF09368	_GAP_||Sas10/Utp3/C1D family||_GAP_||Sas10 C-terminal domain				0	6712.39	0.0571358	302	unmethylated	0.0579	317	unmethylated	Eukaryota;Bacillariophyta;Bacillariophyceae;Naviculales;Phaeodactylaceae;Phaeodactylum
g9887.t1	clust_60	112	N	N	Y	N	pti:PHATRDRAFT_22629	hypothetical protein						B7G823	KOG0065	Pleiotropic drug resistance proteins (PDR1-15), ABC superfamily	Secondary metabolites biosynthesis, transport and catabolism	METABOLISM	TIGR00956: 3a01205: pleiotropic drug resistance family protein PF01061.19: ABC-2 type transporter PF00005.22: ABC transporter	_GAP_||PF00005||_GAP_||PF01061||_GAP_||PF00005||_GAP_||PF01061||_GAP_	_GAP_||ABC transporter||_GAP_||ABC-2 type transporter||_GAP_||ABC transporter||_GAP_||ABC-2 type transporter||_GAP_			ABC	11	3767.06	0.0565093	480	unmethylated	0.0599	487	unmethylated	Eukaryota;Bacillariophyta;Bacillariophyceae;Naviculales;Phaeodactylaceae;Phaeodactylum
g12681.t1	clust_2737	9	N	Y	N	N	pti:PHATR_46676	hypothetical protein						B5Y3F1											0	3586.83	0.0565085	366	unmethylated	0.0562	373	unmethylated	Eukaryota;Bacillariophyta;Bacillariophyceae;Naviculales;Phaeodactylaceae;Phaeodactylum
g12833.t1	clust_297	35	N	Y	N	N	pti:PHATRDRAFT_47043	hypothetical protein						B7G294	KOG1552	Predicted alpha/beta hydrolase	General function prediction only	POORLY CHARACTERIZED	PF12695.2: Alpha/beta hydrolase family PF12697.2: Alpha/beta hydrolase family	PF12695||_GAP_	PF12695||_GAP_				0	509.667	0.0564117	52	unmethylated	0.0533	66	unmethylated	Eukaryota;Bacillariophyta;Bacillariophyceae;Naviculales;Phaeodactylaceae;Phaeodactylum
g15635.t1	clust_7398	5	Y	N	N	N	pti:PHATRDRAFT_46321	hypothetical protein						B7G0T9					PF03208.14: PRA1 family protein	PF03208||_GAP_	PRA1 family protein||_GAP_				1	12058.5	0.0562575	60	unmethylated	0.0277	73	unmethylated	Eukaryota;Bacillariophyta;Bacillariophyceae;Naviculales;Phaeodactylaceae;Phaeodactylum
g14529.t1	clust_1686	11	N	N	Y	N	pti:PHATRDRAFT_55200	ATPase2-3A; P3A, P type ATPase; K01535 H+-transporting ATPase [EC:3.6.3.6]	pti00190	3.6.3.6	K01535	H+-transporting ATPase [EC:3.6.3.6]	Oxidative phosphorylation	B7GE53	KOG0205	Plasma membrane H+-transporting ATPase	Inorganic ion transport and metabolism	METABOLISM	TIGR01647: ATPase-IIIA_H: plasma-membrane proton-efflux P-type ATPase PF00122.15: E1-E2 ATPase PF00702.21: haloacid dehalogenase-like hydrolase	PF00690||PF00122||PF00702||_GAP_	Cation transporter/ATPase, N-terminus||E1-E2 ATPase||haloacid dehalogenase-like hydrolase||_GAP_	TIGR01647||_GAP_	plasma-membrane proton-efflux P-type ATPase||_GAP_	P-ATPase	9	5133.67	0.0559213	272	unmethylated	ND	ND	ND	Eukaryota;Bacillariophyta;Bacillariophyceae;Naviculales;Phaeodactylaceae;Phaeodactylum
g17712.t1	clust_4768	7	N	N	Y	N	pti:PHATR_46928	FRE2; ferric reductase 2						B5Y487					PF01794.14: Ferric reductase like transmembrane component PF08030.7: Ferric reductase NAD binding domain	_GAP_||PF01794||_GAP_||PF08022||PF08030	_GAP_||Ferric reductase like transmembrane component||_GAP_||FAD-binding domain||Ferric reductase NAD binding domain				10	1749.17	0.0557704	256	unmethylated	ND	ND	ND	Eukaryota;Bacillariophyta;Bacillariophyceae;Naviculales;Phaeodactylaceae;Phaeodactylum
g245.t1	clust_3080	9	N	Y	N	N	tps:THAPSDRAFT_264276	hypothetical protein						B8CD47					PF12816.2: Golgi CORVET complex core vacuolar protein 8	_GAP_||PF12816||_GAP_	_GAP_||PF12816||_GAP_				0	3476.06	0.0549406	622	unmethylated	0.0514	633	unmethylated	Eukaryota;Bacillariophyta;Bacillariophyceae;Naviculales;Phaeodactylaceae;Phaeodactylum
g28198.t1	clust_4424	8	Y	N	N	N	pti:PHATRDRAFT_43729	hypothetical protein						B7FT94											0	819.778	0.0547264	67	unmethylated	0.0568	74	unmethylated	Eukaryota;Bacillariophyta;Bacillariophyceae;Naviculales;Phaeodactylaceae;Phaeodactylum
g16804.t1	clust_1051	15	N	Y	N	N	tps:THAPSDRAFT_bd439	hypothetical protein; K02320 DNA polymerase alpha subunit A [EC:2.7.7.7]	tps01100||tps00230||tps03030||tps00240	2.7.7.7	K02320	DNA polymerase alpha subunit A [EC:2.7.7.7]	Purine metabolism || Pyrimidine metabolism || DNA replication	B8LEG9	KOG0970	DNA polymerase alpha, catalytic subunit	Replication, recombination and repair	INFORMATION STORAGE AND PROCESSING	TIGR00592: pol2: DNA polymerase (pol2) PF00136.16: DNA polymerase family B PF08996.5: DNA Polymerase alpha zinc finger	_GAP_||PF12254||_GAP_||PF03104||_GAP_||PF00136	_GAP_||DNA polymerase alpha subunit p180 N terminal||_GAP_||DNA polymerase family B, exonuclease domain||_GAP_||DNA polymerase family B	_GAP_||TIGR00592	_GAP_||DNA polymerase (pol2)		0	3334.11	0.0543159	421	unmethylated	0.0515	433	unmethylated	Eukaryota;Bacillariophyta;Bacillariophyceae;Naviculales;Phaeodactylaceae;Phaeodactylum
g14250.t1	clust_3600	8	Y	N	N	N	pti:PHATR_44015	hypothetical protein						B5Y533											0	6585.11	0.0542229	142	unmethylated	0.0469	148	unmethylated	Eukaryota;Bacillariophyta;Bacillariophyceae;Naviculales;Phaeodactylaceae;Phaeodactylum
g23288.t1	clust_80	94	N	N	Y	N	tps:THAPSDRAFT_25276	hypothetical protein						B8CE78					PF13857.1: Ankyrin repeats (many copies) PF13637.1: Ankyrin repeats (many copies)	PF13637||_GAP_||PF00520||_GAP_	PF13637||_GAP_||Ion transport protein||_GAP_			VIC	6	3789.44	0.0539993	284	unmethylated	0.0536	295	unmethylated	Eukaryota;Bacillariophyta;Bacillariophyceae;Naviculales;Phaeodactylaceae;Phaeodactylum
g10680.t1	clust_2812	9	N	Y	N	N	pti:PHATR_46718	hypothetical protein						B5Y3K3											0	9383.11	0.0538552	110	unmethylated	0.0543	126	unmethylated	Eukaryota;Bacillariophyta;Bacillariophyceae;Naviculales;Phaeodactylaceae;Phaeodactylum
g17200.t1	clust_2013	10	Y	N	N	N	pti:PHATRDRAFT_48715	hypothetical protein						B7G846											0	1344.56	0.053418	90	unmethylated	0.0608	94	unmethylated	Eukaryota;Bacillariophyta;Bacillariophyceae;Naviculales;Phaeodactylaceae;Phaeodactylum
g7735.t1	clust_15474	2	Y	N	N	N	pti:PHATRDRAFT_42729	hypothetical protein; K11855 ubiquitin carboxyl-terminal hydrolase 36/42 [EC:3.1.2.15]		3.1.2.15	K11855	ubiquitin carboxyl-terminal hydrolase 36/42 [EC:3.4.19.12]		B7FPC0	KOG1868	Ubiquitin C-terminal hydrolase	Posttranslational modification, protein turnover, chaperones	CELLULAR PROCESSES AND SIGNALING	PF00443.24: Ubiquitin carboxyl-terminal hydrolase PF13423.1: Ubiquitin carboxyl-terminal hydrolase	_GAP_||PF00443||_GAP_	_GAP_||Ubiquitin carboxyl-terminal hydrolase||_GAP_				0	2723.22	0.0531371	310	unmethylated	0.0514	325	unmethylated	Eukaryota;Bacillariophyta;Bacillariophyceae;Naviculales;Phaeodactylaceae;Phaeodactylum
g884.t1	clust_947	16	Y	N	N	N	pti:PHATRDRAFT_54749	hypothetical protein						B7G3K6											7	578.222	0.0527023	259	unmethylated	ND	ND	ND	Eukaryota;Bacillariophyta;Bacillariophyceae;Naviculales;Phaeodactylaceae;Phaeodactylum
g5516.t1	clust_2955	9	Y	N	N	N	pti:PHATRDRAFT_45308	ribokinase						B7FX84					TIGR02152: D_ribokin_bact: ribokinase PF00294.19: pfkB family carbohydrate kinase PF01261.19: Xylose isomerase-like TIM barrel	PF00294||_GAP_||PF01261||_GAP_	pfkB family carbohydrate kinase||_GAP_||Xylose isomerase-like TIM barrel||_GAP_				0	1891.94	0.052577	204	unmethylated	0.0438	211	unmethylated	Eukaryota;Bacillariophyta;Bacillariophyceae;Naviculales;Phaeodactylaceae;Phaeodactylum
g7262.t1	clust_5426	7	Y	N	N	N	pti:PHATRDRAFT_44515	hypothetical protein						B7FUD5					PF02201.13: SWIB/MDM2 domain	_GAP_||PF02201||_GAP_	_GAP_||SWIB/MDM2 domain||_GAP_				0	3088.39	0.0522456	178	unmethylated	ND	ND	ND	Eukaryota;Bacillariophyta;Bacillariophyceae;Naviculales;Phaeodactylaceae;Phaeodactylum
g21908.t1	clust_5832	7	Y	N	N	N	pti:PHATRDRAFT_50059	hypothetical protein						B7GCS6	KOG4281	Uncharacterized conserved protein	Function unknown	POORLY CHARACTERIZED	PF07847.7: Protein of unknown function (DUF1637)	_GAP_||PF07847||_GAP_	_GAP_||Protein of unknown function (DUF1637)||_GAP_				0	3827.33	0.0519914	168	unmethylated	0.0454	177	unmethylated	Eukaryota;Bacillariophyta;Bacillariophyceae;Naviculales;Phaeodactylaceae;Phaeodactylum
g16080.t1	clust_6238	6	Y	N	N	N	pti:PHATRDRAFT_9697	hypothetical protein; K01527 nascent polypeptide-associated complex subunit beta			K01527	nascent polypeptide-associated complex subunit beta		B7FTC4	KOG2240	RNA polymerase II general transcription factor BTF3 and related proteins	Transcription	INFORMATION STORAGE AND PROCESSING	PF01849.13: NAC domain	_GAP_||PF01849||_GAP_	_GAP_||NAC domain||_GAP_				0	19894.1	0.0514859	64	unmethylated	0.0263	80	unmethylated	Eukaryota;Bacillariophyta;Bacillariophyceae;Naviculales;Phaeodactylaceae;Phaeodactylum
g5366.t1	clust_1203	14	Y	N	N	N	pti:PHATRDRAFT_46074	hypothetical protein						B7FZY7					PF05118.10: Aspartyl/Asparaginyl beta-hydroxylase	_GAP_||PF05118||_GAP_	_GAP_||Aspartyl/Asparaginyl beta-hydroxylase||_GAP_				0	2520.33	0.0512635	134	unmethylated	ND	ND	ND	Eukaryota;Bacillariophyta;Bacillariophyceae;Naviculales;Phaeodactylaceae;Phaeodactylum
g16845.t1	clust_4851	7	N	Y	N	N	tps:THAPSDRAFT_261472	hypothetical protein						B8BV27	KOG0266	WD40 repeat-containing protein	General function prediction only	POORLY CHARACTERIZED	PF00400.27: WD domain, G-beta repeat	_GAP_||PF00400||_GAP_	_GAP_||WD domain, G-beta repeat||_GAP_				0	3845.33	0.0508248	460	unmethylated	ND	ND	ND	Eukaryota;Bacillariophyta;Bacillariophyceae;Naviculales;Phaeodactylaceae;Phaeodactylum
g2547.t1	clust_5640	7	N	Y	N	N	pti:PHATRDRAFT_46012	hypothetical protein; K14550 U3 small nucleolar RNA-associated protein 10	pti03008		K14550	U3 small nucleolar RNA-associated protein 10	Ribosome biogenesis in eukaryotes	B7FZI1					PF08146.7: BP28CT (NUC211) domain PF13646.1: HEAT repeats	_GAP_||PF08146||_GAP_	_GAP_||BP28CT (NUC211) domain||_GAP_				0	12465	0.050548	756	unmethylated	0.0496	767	unmethylated	Eukaryota;Bacillariophyta;Bacillariophyceae;Naviculales;Phaeodactylaceae;Phaeodactylum
g3778.t1	clust_12751	3	Y	N	N	N	pti:PHATRDRAFT_48256	hypothetical protein						B7G6I3											0	1296.33	0.0499007	56	unmethylated	0.0668	68	unmethylated	Eukaryota;Bacillariophyta;Bacillariophyceae;Naviculales;Phaeodactylaceae;Phaeodactylum
g20575.t1	clust_18	228	N	N	Y	N	pti:PHATRDRAFT_47179	hypothetical protein						B7G2R9					PF00176.18: SNF2 family N-terminal domain PF00271.26: Helicase conserved C-terminal domain	_GAP_||PF00176||_GAP_||PF00271||_GAP_	_GAP_||SNF2 family N-terminal domain||_GAP_||Helicase conserved C-terminal domain||_GAP_				0	3887	0.0493902	202	unmethylated	0.051	225	unmethylated	Eukaryota;Bacillariophyta;Bacillariophyceae;Naviculales;Phaeodactylaceae;Phaeodactylum
g2573.t1	clust_5639	7	N	Y	N	N	pti:PHATRDRAFT_46078	hypothetical protein						B7FZZ4					PF00313.17: Cold-shock DNA-binding domain	_GAP_||PF00313||_GAP_	_GAP_||'Cold-shock' DNA-binding domain||_GAP_				0	7258.67	0.049328	431	unmethylated	0.0596	438	unmethylated	Eukaryota;Bacillariophyta;Bacillariophyceae;Naviculales;Phaeodactylaceae;Phaeodactylum
g24227.t1	clust_2250	10	N	N	Y	N									KOG0211	Protein phosphatase 2A regulatory subunit A and related proteins	Signal transduction mechanisms	CELLULAR PROCESSES AND SIGNALING	PF02985.17: HEAT repeat PF13646.1: HEAT repeats	_GAP_||PF02985||_GAP_	_GAP_||HEAT repeat||_GAP_				0	1054.83	0.0492424	44	unmethylated	0.0794	50	unmethylated	Eukaryota;Bacillariophyta;Bacillariophyceae;Naviculales;Phaeodactylaceae;Phaeodactylum
g6845.t1	clust_4060	8	N	Y	N	N	pti:PHATRDRAFT_45178	hypothetical protein						B7FWQ8											7	1349.72	0.0491379	196	unmethylated	0.0522	209	unmethylated	Eukaryota;Bacillariophyta;Bacillariophyceae;Naviculales;Phaeodactylaceae;Phaeodactylum
g27698.t1	clust_2757	9	Y	N	N	N													TIGR01476: chlor_syn_BchG: bacteriochlorophyll/chlorophyll synthetase PF01040.13: UbiA prenyltransferase family	_GAP_||PF01040	_GAP_||UbiA prenyltransferase family				7	740	0.0488492	40	unmethylated	0.0427	44	unmethylated	Eukaryota;Bacillariophyta;Bacillariophyceae;Naviculales;Phaeodactylaceae;Phaeodactylum
g5699.t1	clust_354	31	N	N	Y	N	tps:THAPSDRAFT_263925	hypothetical protein						B8CAM5					TIGR00691: spoT_relA: RelA/SpoT family protein PF04607.12: Region found in RelA / SpoT proteins	_GAP_||PF13328||_GAP_||PF04607||_GAP_	_GAP_||PF13328||_GAP_||Region found in RelA / SpoT proteins||_GAP_				0	2607	0.0488213	216	unmethylated	0.0447	226	unmethylated	Eukaryota;Bacillariophyta;Bacillariophyceae;Naviculales;Phaeodactylaceae;Phaeodactylum
g3368.t1	clust_6332	6	Y	N	N	N	tps:THAPSDRAFT_36563	hypothetical protein						B8LBM5	KOG0160	Myosin class V heavy chain	Cytoskeleton	CELLULAR PROCESSES AND SIGNALING	PF00063.16: Myosin head (motor domain)	_GAP_||PF00063||_GAP_	_GAP_||Myosin head (motor domain)||_GAP_				1	16660.4	0.0480349	622	unmethylated	0.0443	631	unmethylated	Eukaryota;Bacillariophyta;Bacillariophyceae;Naviculales;Phaeodactylaceae;Phaeodactylum
g16951.t1	clust_400	28	N	N	Y	N	pti:PHATRDRAFT_bd1756	GABAR1 G protein-coupled GABA receptor						B7S4E7					TIGR02637: RhaS: rhamnose ABC transporter, rhamnose-binding protein PF13407.1: Periplasmic binding protein domain PF00003.17: 7 transmembrane sweet-taste receptor of 3 GCPR	_GAP_||PF13407||_GAP_||PF00003||_GAP_	_GAP_||PF13407||_GAP_||7 transmembrane sweet-taste receptor of 3 GCPR||_GAP_			ABC (binding protein)	7	4324.06	0.0480196	200	unmethylated	ND	ND	ND	Eukaryota;Bacillariophyta;Bacillariophyceae;Naviculales;Phaeodactylaceae;Phaeodactylum
g11009.t1	clust_3817	8	Y	N	N	N	pti:PHATRDRAFT_47008	hypothetical protein						B7G251											0	1588.94	0.0479594	90	unmethylated	ND	ND	ND	Eukaryota;Bacillariophyta;Bacillariophyceae;Naviculales;Phaeodactylaceae;Phaeodactylum
g6472.t1	clust_6620	6	Y	N	N	N	pti:PHATRDRAFT_54477	ACL; atp-citrate synthase (EC:2.3.3.8); K01648 ATP citrate (pro-S)-lyase [EC:2.3.3.8]	pti01100||pti00020||pti01110	2.3.3.8	K01648	ATP citrate (pro-S)-lyase [EC:2.3.3.8]	Citrate cycle (TCA cycle) || Carbon fixation pathways in prokaryotes	B7FYT1	KOG1254	ATP-citrate lyase	Energy production and conversion	METABOLISM	TIGR01019: sucCoAalpha: succinate-CoA ligase, alpha subunit PF00285.16: Citrate synthase PF00549.14: CoA-ligase	PF08442||_GAP_||PF02629||_GAP_||PF00549||_GAP_||PF00285	ATP-grasp domain||_GAP_||CoA binding domain||_GAP_||CoA-ligase||_GAP_||Citrate synthase				0	6046.67	0.047445	396	unmethylated	0.0462	404	unmethylated	Eukaryota;Bacillariophyta;Bacillariophyceae;Naviculales;Phaeodactylaceae;Phaeodactylum
g16530.t1	clust_6054	6	Y	N	N	N	pti:PHATRDRAFT_37363	hypothetical protein						B7G2V8											1	467.889	0.0469272	76	unmethylated	0.0409	87	unmethylated	Eukaryota;Bacillariophyta;Bacillariophyceae;Naviculales;Phaeodactylaceae;Phaeodactylum
g30053.t1	clust_856	17	N	N	Y	N	pti:PHATR_33484	hypothetical protein						B5Y5E8											0	131	0.0466024	66	unmethylated	ND	ND	ND	Eukaryota;Bacillariophyta;Bacillariophyceae;Naviculales;Phaeodactylaceae;Phaeodactylum
g3497.t1	clust_7916	5	Y	N	N	N														_GAP_||PF00581||_GAP_	_GAP_||Rhodanese-like domain||_GAP_				0	875.5	0.0463414	90	unmethylated	0.044	95	unmethylated	Eukaryota;Bacillariophyta;Bacillariophyceae;Naviculales;Phaeodactylaceae;Phaeodactylum
g24600.t1	clust_2246	10	Y	N	N	N	pti:PHATRDRAFT_17344	xanthine/uracil permease; K06901 putative MFS transporter, AGZA family, xanthine/uracil permease			K06901	putative MFS transporter, AGZA family, xanthine/uracil permease		B7FP05					PF00860.15: Permease family						1	60.3333	0.0453591	50	unmethylated	0.0426	57	unmethylated	Eukaryota;Bacillariophyta;Bacillariophyceae;Naviculales;Phaeodactylaceae;Phaeodactylum
g20054.t1	clust_747	18	N	N	Y	N	pti:PHATRDRAFT_50075	hypothetical protein						B7GCU4	KOG0236	Sulfate/bicarbonate/oxalate exchanger SAT-1 and related transporters (SLC26 family)	Inorganic ion transport and metabolism	METABOLISM	TIGR00815: sulP: sulfate permease PF00916.15: Sulfate transporter family PF01740.16: STAS domain	_GAP_||PF00916||_GAP_||PF01740||_GAP_||PF00027||_GAP_	_GAP_||Sulfate transporter family||_GAP_||STAS domain||_GAP_||Cyclic nucleotide-binding domain||_GAP_			SulP	11	2340.72	0.0453392	284	unmethylated	0.0486	291	unmethylated	Eukaryota;Bacillariophyta;Bacillariophyceae;Naviculales;Phaeodactylaceae;Phaeodactylum
g1898.t1	clust_4321	8	N	Y	N	N	pti:PHATRDRAFT_42758	hypothetical protein			K15176	RNA polymerase-associated protein CTR9		B7FPF6	KOG2002	TPR-containing nuclear phosphoprotein that regulates K(+) uptake	Inorganic ion transport and metabolism	METABOLISM	TIGR02917: PEP_TPR_lipo: putative PEP-CTERM system TPR-repeat lipoprotein PF13414.1: TPR repeat PF13424.1: Tetratricopeptide repeat	_GAP_||PF14559||PF07719||_GAP_||PF00515||_GAP_	_GAP_||PF14559||Tetratricopeptide repeat||_GAP_||Tetratricopeptide repeat||_GAP_				0	6806.78	0.0445812	436	unmethylated	ND	ND	ND	Eukaryota;Bacillariophyta;Bacillariophyceae;Naviculales;Phaeodactylaceae;Phaeodactylum
g5927.t1	clust_68	105	N	N	N	Y	pti:PHATRDRAFT_19937	hypothetical protein; K12813 pre-mRNA-splicing factor ATP-dependent RNA helicase DHX16 [EC:3.6.4.13]	pti03040	3.6.4.13	K12813	pre-mRNA-splicing factor ATP-dependent RNA helicase DHX16 [EC:3.6.4.13]	Spliceosome	B7FXT9	KOG0923	mRNA splicing factor ATP-dependent RNA helicase	RNA processing and modification	INFORMATION STORAGE AND PROCESSING	TIGR01967: DEAH_box_HrpA: ATP-dependent helicase HrpA PF07717.11: Oligonucleotide/oligosaccharide-binding (OB)-fold PF04408.18: Helicase associated domain (HA2)	_GAP_||PF00270||_GAP_||PF00271||_GAP_||PF04408||_GAP_||PF07717	_GAP_||DEAD/DEAH box helicase||_GAP_||Helicase conserved C-terminal domain||_GAP_||Helicase associated domain (HA2)||_GAP_||Domain of unknown function (DUF1605)				0	10801.2	0.0445794	460	unmethylated	ND	ND	ND	Eukaryota;Bacillariophyta;Bacillariophyceae;Naviculales;Phaeodactylaceae;Phaeodactylum
g17010.t1	clust_4835	7	Y	N	N	N	pti:PHATRDRAFT_33045	hypothetical protein						B7FTD0											1	8294.72	0.0445124	48	unmethylated	ND	ND	ND	Eukaryota;Bacillariophyta;Bacillariophyceae;Naviculales;Phaeodactylaceae;Phaeodactylum
g1234.t1	clust_223	43	N	Y	N	N	pti:PHATR_43796	hypothetical protein						B5Y4C2					PF04488.10: Glycosyltransferase sugar-binding region containing DXD motif	_GAP_||PF04488||_GAP_	_GAP_||Glycosyltransferase sugar-binding region containing DXD motif ||_GAP_				1	1472.89	0.0444618	140	unmethylated	0.0369	151	unmethylated	Eukaryota;Bacillariophyta;Bacillariophyceae;Naviculales;Phaeodactylaceae;Phaeodactylum
g17642.t1	clust_584	22	N	Y	N	N													PF03935.10: Beta-glucan synthesis-associated protein (SKN1)	_GAP_||PF03935||_GAP_	_GAP_||Beta-glucan synthesis-associated protein (SKN1)||_GAP_				1	1967.94	0.0444206	308	unmethylated	ND	ND	ND	Eukaryota;Bacillariophyta;Bacillariophyceae;Naviculales;Phaeodactylaceae;Phaeodactylum
g30020.t1	clust_81	94	N	N	Y	N	pti:PHATRDRAFT_44399	hypothetical protein						B7FTY9					PF00439.20: Bromodomain						0	161.944	0.0442656	71	unmethylated	ND	ND	ND	Eukaryota;Bacillariophyta;Bacillariophyceae;Naviculales;Phaeodactylaceae;Phaeodactylum
g8581.t1	clust_2885	9	N	Y	N	N	tps:THAPSDRAFT_269802	hypothetical protein						B8CCS0					PF10191.4: Golgi complex component 7 (COG7)	PF10191||_GAP_	Golgi complex component 7 (COG7)||_GAP_				0	5484.22	0.0441507	378	unmethylated	0.0398	390	unmethylated	Eukaryota;Bacillariophyta;Bacillariophyceae;Naviculales;Phaeodactylaceae;Phaeodactylum
g17091.t1	clust_80	94	N	N	Y	N	pti:PHATRDRAFT_50255	hypothetical protein						B7GDG8					TIGR00870: trp: transient-receptor-potential calcium channel protein PF13857.1: Ankyrin repeats (many copies) PF13637.1: Ankyrin repeats (many copies)	_GAP_||PF00023||_GAP_	_GAP_||Ankyrin repeat||_GAP_				8	7307.72	0.0441125	318	unmethylated	ND	ND	ND	Eukaryota;Bacillariophyta;Bacillariophyceae;Naviculales;Phaeodactylaceae;Phaeodactylum
g2400.t1	clust_1302	13	N	N	Y	N	pti:PHATRDRAFT_49091	hypothetical protein						B7G9G6					PF00246.19: Zinc carboxypeptidase	_GAP_||PF00246||_GAP_	_GAP_||Zinc carboxypeptidase||_GAP_				0	19294.5	0.0436687	224	unmethylated	ND	ND	ND	Eukaryota;Bacillariophyta;Bacillariophyceae;Naviculales;Phaeodactylaceae;Phaeodactylum
g22658.t1	clust_3345	8	N	N	N	Y	tps:THAPSDRAFT_20823	hypothetical protein						B8BQX1	KOG2803	Choline phosphate cytidylyltransferase/Predicted CDP-ethanolamine synthase	Lipid transport and metabolism	METABOLISM	Predicted protein	_GAP_||PF01467	_GAP_||Cytidylyltransferase	_GAP_||TIGR00125||_GAP_	_GAP_||cytidyltransferase-related domain||_GAP_		5	2662.67	0.0435951	161	unmethylated	0.0418	169	unmethylated	Eukaryota;Bacillariophyta;Bacillariophyceae;Naviculales;Phaeodactylaceae;Phaeodactylum
g18807.t1	clust_3165	9	N	Y	N	N	pti:PHATRDRAFT_47879	hypothetical protein; K11292 transcription elongation factor SPT6			K11292	transcription elongation factor SPT6		B7G582	KOG1856	Transcription elongation factor SPT6	RNA processing and modification	INFORMATION STORAGE AND PROCESSING		_GAP_||PF14635||PF14878||PF00575||_GAP_||PF14633||_GAP_	_GAP_||PF14635||PF14878||S1 RNA binding domain||_GAP_||SH2 domain||_GAP_				0	6670.33	0.0433254	678	unmethylated	0.0414	682	unmethylated	Eukaryota;Bacillariophyta;Bacillariophyceae;Naviculales;Phaeodactylaceae;Phaeodactylum
g12025.t1	clust_289	36	N	Y	N	N	pti:PHATRDRAFT_42743	hypothetical protein						B7FPD5	KOG2289	Rhomboid family proteins	Signal transduction mechanisms	CELLULAR PROCESSES AND SIGNALING	TIGR03902: rhom_GG_cterm: rhombosortase PF01694.17: Rhomboid family	_GAP_||PF01694||_GAP_	_GAP_||Rhomboid family||_GAP_				6	814.222	0.043305	284	unmethylated	0.0414	298	unmethylated	Eukaryota;Bacillariophyta;Bacillariophyceae;Naviculales;Phaeodactylaceae;Phaeodactylum
g17303.t1	clust_7273	5	Y	N	N	N	pti:PHATRDRAFT_44793	hypothetical protein						B7FVN7					PF10294.4: Putative methyltransferase	_GAP_||PF10294||_GAP_	_GAP_||Putative methyltransferase||_GAP_				0	3127.5	0.043154	122	unmethylated	0.0455	131	unmethylated	Eukaryota;Bacillariophyta;Bacillariophyceae;Naviculales;Phaeodactylaceae;Phaeodactylum
g28422.t1	clust_2459	9	N	N	Y	N	tps:THAPSDRAFT_268266	hypothetical protein; K00654 serine palmitoyltransferase [EC:2.3.1.50]	tps01100||tps00600	2.3.1.50	K00654	serine palmitoyltransferase [EC:2.3.1.50]	Sphingolipid metabolism || Sphingolipid signaling pathway	B8BUF0	KOG1357	Serine palmitoyltransferase	Posttranslational modification, protein turnover, chaperones	CELLULAR PROCESSES AND SIGNALING	TIGR00858: bioF: 8-amino-7-oxononanoate synthase PF00155.16: Aminotransferase class I and II	_GAP_||PF00155	_GAP_||Aminotransferase class I and II				1	1228.67	0.0430659	166	unmethylated	0.0369	194	unmethylated	Eukaryota;Bacillariophyta;Bacillariophyceae;Naviculales;Phaeodactylaceae;Phaeodactylum
g17400.t1	clust_6165	6	Y	N	N	N	pti:PHATRDRAFT_49836	hypothetical protein; K05292 phosphatidylinositol glycan, class T	pti01100||pti00563		K05292	phosphatidylinositol glycan, class T	Glycosylphosphatidylinositol(GPI)-anchor biosynthesis	B7GC06					PF04113.9: Gpi16 subunit, GPI transamidase component	_GAP_||PF04113||_GAP_	_GAP_||Gpi16 subunit, GPI transamidase component||_GAP_				1	4387.39	0.0429921	244	unmethylated	0.0418	251	unmethylated	Eukaryota;Bacillariophyta;Bacillariophyceae;Naviculales;Phaeodactylaceae;Phaeodactylum
g7228.t1	clust_6593	6	Y	N	N	N	pti:PHATRDRAFT_49238	hypothetical protein						B7G9Y1											0	2207.06	0.0423274	68	unmethylated	0.036	78	unmethylated	Eukaryota;Bacillariophyta;Bacillariophyceae;Naviculales;Phaeodactylaceae;Phaeodactylum
g13973.t1	clust_2679	9	Y	N	N	N	pti:PHATRDRAFT_27135	hypothetical protein						B7FY17						PF14705||_GAP_	PF14705||_GAP_				0	2962.33	0.0421999	68	unmethylated	ND	ND	ND	Eukaryota;Bacillariophyta;Bacillariophyceae;Naviculales;Phaeodactylaceae;Phaeodactylum
g11560.t1	clust_1673	11	Y	N	N	N	pti:PHATRDRAFT_48715	hypothetical protein						B7G846											0	2700.5	0.0421271	132	unmethylated	0.0407	138	unmethylated	Eukaryota;Bacillariophyta;Bacillariophyceae;Naviculales;Phaeodactylaceae;Phaeodactylum
g23235.t1	clust_788	18	N	N	Y	N	pti:PHATRDRAFT_21996	hypothetical protein; K07562 nonsense-mediated mRNA decay protein 3	pti03013||pti03008		K07562	nonsense-mediated mRNA decay protein 3	Ribosome biogenesis in eukaryotes || RNA transport	B7G5A3	KOG2613	NMD protein affecting ribosome stability and mRNA decay	Translation, ribosomal structure and biogenesis	INFORMATION STORAGE AND PROCESSING	PF04981.8: NMD3 family	_GAP_||PF04981||_GAP_	_GAP_||NMD3 family ||_GAP_				0	5514.56	0.042102	190	unmethylated	0.0335	205	unmethylated	Eukaryota;Bacillariophyta;Bacillariophyceae;Naviculales;Phaeodactylaceae;Phaeodactylum
g6639.t1	clust_5453	7	Y	N	N	N	pti:PHATRDRAFT_35785	hypothetical protein						B7FZ91											0	630.833	0.0418493	84	unmethylated	ND	ND	ND	Eukaryota;Bacillariophyta;Bacillariophyceae;Naviculales;Phaeodactylaceae;Phaeodactylum
g23216.t1	clust_6842	6	Y	N	N	N	pti:PHATRDRAFT_38277	hypothetical protein						B7G5F4					PF04515.7: Plasma-membrane choline transporter	_GAP_||PF04515	_GAP_||Plasma-membrane choline transporter			CTL	7	2730.06	0.041828	318	unmethylated	0.0428	329	unmethylated	Eukaryota;Bacillariophyta;Bacillariophyceae;Naviculales;Phaeodactylaceae;Phaeodactylum
g11913.t1	clust_5181	7	N	Y	N	N	tps:THAPSDRAFT_5907	hypothetical protein						B8C504					Predicted protein	_GAP_||PF13812||_GAP_	_GAP_||PF13812||_GAP_				0	4557.5	0.0418172	252	unmethylated	0.0404	262	unmethylated	Eukaryota;Bacillariophyta;Bacillariophyceae;Naviculales;Phaeodactylaceae;Phaeodactylum
g3019.t1	clust_12800	3	Y	N	N	N	pti:PHATRDRAFT_35830	hypothetical protein						B7FZD4											0	1428.06	0.0417118	56	unmethylated	ND	ND	ND	Eukaryota;Bacillariophyta;Bacillariophyceae;Naviculales;Phaeodactylaceae;Phaeodactylum
g23160.t1	clust_947	16	Y	N	N	N	pti:PHATRDRAFT_54749	hypothetical protein						B7G3K6											7	1264.67	0.0415758	264	unmethylated	0.0338	274	unmethylated	Eukaryota;Bacillariophyta;Bacillariophyceae;Naviculales;Phaeodactylaceae;Phaeodactylum
g15255.t1	clust_596	22	N	Y	N	N													TIGR00225: prc: C-terminal processing peptidase PF03572.13: Peptidase family S41 PF13180.1: PDZ domain	_GAP_||PF13180||PF03572	_GAP_||PDZ domain||Peptidase family S41	_GAP_||TIGR00225	_GAP_||C-terminal processing peptidase		0	2417.06	0.0415358	170	unmethylated	0.0377	179	unmethylated	Eukaryota;Bacillariophyta;Bacillariophyceae;Naviculales;Phaeodactylaceae;Phaeodactylum
g1773.t1	clust_5392	7	N	Y	N	N	pti:PHATRDRAFT_50077	hypothetical protein						B7GCU6						_GAP_||PF13229||_GAP_	_GAP_||PF13229||_GAP_				0	0.944444	0.0412981	254	unmethylated	0.0393	264	unmethylated	Eukaryota;Bacillariophyta;Bacillariophyceae;Naviculales;Phaeodactylaceae;Phaeodactylum
g11623.t1	clust_15965	2	Y	N	N	N	pti:PHATRDRAFT_50024	hypothetical protein						B7GCN6					PF00892.15: EamA-like transporter family	_GAP_||PF00892	_GAP_||EamA-like transporter family			DMT	5	2639.56	0.0406361	120	unmethylated	ND	ND	ND	Eukaryota;Bacillariophyta;Bacillariophyceae;Naviculales;Phaeodactylaceae;Phaeodactylum
g21840.t1	clust_6798	6	Y	N	N	N	pti:PHATR_44153	hypothetical protein						B5Y5I4					PF12695.2: Alpha/beta hydrolase family	_GAP_||PF12695||_GAP_	_GAP_||PF12695||_GAP_				0	890.611	0.0405844	70	unmethylated	0.0524	81	unmethylated	Eukaryota;Bacillariophyta;Bacillariophyceae;Naviculales;Phaeodactylaceae;Phaeodactylum
g7023.t1	clust_1833	11	N	N	N	Y	tps:THAPSDRAFT_bd1192	DES7; delta-9 acyl-desaturase; K03921 acyl-[acyl-carrier-protein] desaturase [EC:1.14.19.2]	tps01040||tps00061	1.14.19.2	K03921	acyl-[acyl-carrier-protein] desaturase [EC:1.14.19.2]	Fatty acid biosynthesis || Biosynthesis of unsaturated fatty acids || Fatty acid metabolism	B8LEB6					PF03405.9: Fatty acid desaturase	_GAP_||PF03405	_GAP_||Fatty acid desaturase				0	22529.4	0.040413	204	unmethylated	ND	ND	ND	Eukaryota;Bacillariophyta;Bacillariophyceae;Naviculales;Phaeodactylaceae;Phaeodactylum
g31215.t1	clust_3934	8	N	N	Y	N	tps:THAPSDRAFT_263721	hypothetical protein						B8C9U9					PF06762.9: Lipase maturation factor						0	152.444	0.0401786	56	unmethylated	ND	ND	ND	Eukaryota;Bacillariophyta;Bacillariophyceae;Naviculales;Phaeodactylaceae;Phaeodactylum
g3509.t1	clust_5585	7	Y	N	N	N	pti:PHATRDRAFT_49592	hypothetical protein						B7GB54					PF14421.1: A distinct subfamily of CDD/CDA-like deaminases	_GAP_||PF14421	_GAP_||PF14421				0	782.667	0.0398639	308	unmethylated	ND	ND	ND	Eukaryota;Bacillariophyta;Bacillariophyceae;Naviculales;Phaeodactylaceae;Phaeodactylum
g862.t1	clust_6778	6	Y	N	N	N	pti:PHATRDRAFT_43537	hypothetical protein						B7FSK0											2	2022.22	0.0396482	522	unmethylated	0.0337	531	unmethylated	Eukaryota;Bacillariophyta;Bacillariophyceae;Naviculales;Phaeodactylaceae;Phaeodactylum
g1035.t1	clust_3272	8	N	Y	N	N	tps:THAPSDRAFT_269896	hypothetical protein						B8CDZ4						_GAP_||PF00400||_GAP_	_GAP_||WD domain, G-beta repeat||_GAP_				0	2989.94	0.0396001	632	unmethylated	0.037	643	unmethylated	Eukaryota;Bacillariophyta;Bacillariophyceae;Naviculales;Phaeodactylaceae;Phaeodactylum
g1967.t1	clust_1240	14	N	N	Y	N	pti:PHATRDRAFT_46048	hypothetical protein						B7FZV7											3	1186.11	0.0392325	212	unmethylated	ND	ND	ND	Eukaryota;Bacillariophyta;Bacillariophyceae;Naviculales;Phaeodactylaceae;Phaeodactylum
g18159.t1	clust_649	20	N	N	Y	N	pti:PHATRDRAFT_42556	hypothetical protein						B7FRQ0					TIGR00815: sulP: sulfate permease PF00916.15: Sulfate transporter family PF00027.24: Cyclic nucleotide-binding domain	_GAP_||PF00916||_GAP_||PF01740||_GAP_||PF00027	_GAP_||Sulfate transporter family||_GAP_||STAS domain||_GAP_||Cyclic nucleotide-binding domain			SulP	12	3575.78	0.0388596	324	unmethylated	0.0361	331	unmethylated	Eukaryota;Bacillariophyta;Bacillariophyceae;Naviculales;Phaeodactylaceae;Phaeodactylum
g9691.t1	clust_258	38	N	N	Y	N	pti:PHATRDRAFT_bd1686	hypothetical protein						B7S450					Predicted protein						0	718.611	0.0387558	280	unmethylated	ND	ND	ND	Eukaryota;Bacillariophyta;Bacillariophyceae;Naviculales;Phaeodactylaceae;Phaeodactylum
g2607.t1	clust_28	175	N	N	Y	N	pti:PHATR_18473	hypothetical protein						B5Y4J0	KOG0055	Multidrug/pheromone exporter, ABC superfamily	Secondary metabolites biosynthesis, transport and catabolism	METABOLISM	TIGR00958: 3a01208: antigen peptide transporter 2 PF00664.18: ABC transporter transmembrane region PF00005.22: ABC transporter	_GAP_||PF00664||_GAP_||PF00005||_GAP_	_GAP_||ABC transporter transmembrane region||_GAP_||ABC transporter||_GAP_			ABC	5	9993.06	0.0387191	184	unmethylated	0.038	191	unmethylated	Eukaryota;Bacillariophyta;Bacillariophyceae;Naviculales;Phaeodactylaceae;Phaeodactylum
g17646.t1	clust_2495	9	N	Y	N	N	pti:PHATRDRAFT_48163	hypothetical protein						B7G674					PF12796.2: Ankyrin repeats (3 copies) PF00023.25: Ankyrin repeat	_GAP_||PF12796||PF00023||_GAP_	_GAP_||PF12796||Ankyrin repeat||_GAP_				0	15656.5	0.0384717	322	unmethylated	0.0375	332	unmethylated	Eukaryota;Bacillariophyta;Bacillariophyceae;Naviculales;Phaeodactylaceae;Phaeodactylum
g19216.t1	clust_15928	2	Y	N	N	N	tps:THAPSDRAFT_24141	hypothetical protein						B8C976					PF02181.18: Formin Homology 2 Domain PF10152.4: Predicted coiled-coil domain-containing protein (DUF2360)						0	297.889	0.0384136	486	unmethylated	0.0352	492	unmethylated	Eukaryota;Bacillariophyta;Bacillariophyceae;Naviculales;Phaeodactylaceae;Phaeodactylum
g13986.t1	clust_9225	4	N	N	Y	N	tps:THAPSDRAFT_771	hypothetical protein						B8CDA3					PF04884.9: Protein of unknown function (DUF647)	_GAP_||PF04884||_GAP_	_GAP_||Protein of unknown function, DUF647||_GAP_				0	2764.94	0.0377074	178	unmethylated	0.0375	189	unmethylated	Eukaryota;Bacillariophyta;Bacillariophyceae;Naviculales;Phaeodactylaceae;Phaeodactylum
g7016.t1	clust_138	65	N	N	Y	N	pti:PHATRDRAFT_31599	SSDH; succinate semialdehyde dehydrogenase (EC:1.2.1.16)						B7FNT8					TIGR01804: BADH: betaine aldehyde dehydrogenase PF00171.17: Aldehyde dehydrogenase family	PF00171	Aldehyde dehydrogenase family				0	5507.17	0.0372831	168	unmethylated	ND	ND	ND	Eukaryota;Bacillariophyta;Bacillariophyceae;Naviculales;Phaeodactylaceae;Phaeodactylum
g8928.t1	clust_7725	5	N	Y	N	N	pti:PHATRDRAFT_47925	hypothetical protein						B7G5D4	KOG2731	DNA alkylation damage repair protein	RNA processing and modification	INFORMATION STORAGE AND PROCESSING	TIGR00568: alkb: alkylated DNA repair protein AlkB PF13532.1: 2OG-Fe(II) oxygenase superfamily PF01494.14: FAD binding domain	_GAP_||PF01494||_GAP_||PF12796||_GAP_||PF13532	_GAP_||FAD binding domain||_GAP_||PF12796||_GAP_||PF13532				0	1272.78	0.0371188	256	unmethylated	ND	ND	ND	Eukaryota;Bacillariophyta;Bacillariophyceae;Naviculales;Phaeodactylaceae;Phaeodactylum
g4260.t1	clust_947	16	Y	N	N	N	pti:PHATRDRAFT_54749	hypothetical protein						B7G3K6											7	3537.39	0.0368643	256	unmethylated	ND	ND	ND	Eukaryota;Bacillariophyta;Bacillariophyceae;Naviculales;Phaeodactylaceae;Phaeodactylum
g1314.t1	clust_4357	8	N	N	Y	N	tps:THAPS_23497	hypothetical protein						B5YN77											0	6542.67	0.0368303	824	unmethylated	0.0337	834	unmethylated	Eukaryota;Bacillariophyta;Bacillariophyceae;Naviculales;Phaeodactylaceae;Phaeodactylum
g15944.t1	clust_15624	2	N	Y	N	N	tps:THAPSDRAFT_25600	hypothetical protein						B8CEM5											0	5278.28	0.0365624	834	unmethylated	0.0348	845	unmethylated	Eukaryota;Bacillariophyta;Bacillariophyceae;Naviculales;Phaeodactylaceae;Phaeodactylum
g20921.t1	clust_258	38	N	N	Y	N	pti:PHATRDRAFT_43209	hypothetical protein						B7FR00											0	6808.44	0.0365038	136	unmethylated	ND	ND	ND	Eukaryota;Bacillariophyta;Bacillariophyceae;Naviculales;Phaeodactylaceae;Phaeodactylum
g9670.t1	clust_5317	7	Y	N	N	N	pti:PHATR_43835	hypothetical protein						B5Y4H3					PF02213.11: GYF domain	_GAP_||PF02213||_GAP_	_GAP_||GYF domain||_GAP_				0	18631.2	0.0364195	509	unmethylated	0.0291	522	unmethylated	Eukaryota;Bacillariophyta;Bacillariophyceae;Naviculales;Phaeodactylaceae;Phaeodactylum
g25010.t1	clust_81	94	N	N	Y	N	pti:PHATRDRAFT_44399	hypothetical protein						B7FTY9	KOG1474	Transcription initiation factor TFIID, subunit BDF1 and related bromodomain proteins	Transcription	INFORMATION STORAGE AND PROCESSING	PF00439.20: Bromodomain	_GAP_||PF00439||_GAP_	_GAP_||Bromodomain||_GAP_				0	6007.56	0.0363511	132	unmethylated	0.0295	135	unmethylated	Eukaryota;Bacillariophyta;Bacillariophyceae;Naviculales;Phaeodactylaceae;Phaeodactylum
g1017.t1	clust_60	112	N	N	Y	N	pti:PHATRDRAFT_22629	hypothetical protein						B7G823	KOG0065	Pleiotropic drug resistance proteins (PDR1-15), ABC superfamily	Secondary metabolites biosynthesis, transport and catabolism	METABOLISM	TIGR00956: 3a01205: pleiotropic drug resistance family protein PF01061.19: ABC-2 type transporter PF00005.22: ABC transporter	_GAP_||PF00005||_GAP_||PF01061||_GAP_||PF00005||_GAP_||PF01061	_GAP_||ABC transporter||_GAP_||ABC-2 type transporter||_GAP_||ABC transporter||_GAP_||ABC-2 type transporter			ABC	11	9520.06	0.0363309	576	unmethylated	ND	ND	ND	Eukaryota;Bacillariophyta;Bacillariophyceae;Naviculales;Phaeodactylaceae;Phaeodactylum
g1112.t1	clust_233	42	N	N	Y	N	pti:PHATRDRAFT_42588	hypothetical protein						B7FNU6	KOG2556	Leishmanolysin-like peptidase (Peptidase M8 family)	Cell wall/membrane/envelope biogenesis	CELLULAR PROCESSES AND SIGNALING	PF01457.11: Leishmanolysin	_GAP_||PF01457||_GAP_	_GAP_||Leishmanolysin||_GAP_				1	3160.11	0.0361343	318	unmethylated	ND	ND	ND	Eukaryota;Bacillariophyta;Bacillariophyceae;Naviculales;Phaeodactylaceae;Phaeodactylum
g8229.t1	clust_487	25	N	Y	N	N	pti:PHATRDRAFT_44749	SAE2; sumo-activating enzyme 2; K10685 ubiquitin-like 1-activating enzyme E1 B [EC:6.3.2.19]	pti04120	6.3.2.19	K10685	ubiquitin-like 1-activating enzyme E1 B [EC:6.3.2.19]	Ubiquitin mediated proteolysis	B7FVI0	KOG2013	SMT3/SUMO-activating complex, catalytic component UBA2	Posttranslational modification, protein turnover, chaperones	CELLULAR PROCESSES AND SIGNALING	TIGR01408: Ube1: ubiquitin-activating enzyme E1 PF00899.16: ThiF family PF02134.16: Repeat in ubiquitin-activating (UBA) protein	PF00899||_GAP_||PF10585||_GAP_||PF02134||_GAP_||PF14732||_GAP_	ThiF family||_GAP_||Ubiquitin-activating enzyme active site ||_GAP_||Repeat in ubiquitin-activating (UBA) protein||_GAP_||PF14732||_GAP_				0	2081.61	0.0359453	270	unmethylated	ND	ND	ND	Eukaryota;Bacillariophyta;Bacillariophyceae;Naviculales;Phaeodactylaceae;Phaeodactylum
g24681.t1	clust_7405	5	Y	N	N	N	pti:PHATRDRAFT_47370	hypothetical protein						B7G347											0	300.778	0.035796	170	unmethylated	0.0244	169	unmethylated	Eukaryota;Bacillariophyta;Bacillariophyceae;Naviculales;Phaeodactylaceae;Phaeodactylum
g14238.t1	clust_6339	6	Y	N	N	N	pti:PHATRDRAFT_34751	hypothetical protein						B7FWK4											0	1330.5	0.0357734	90	unmethylated	0.0303	105	unmethylated	Eukaryota;Bacillariophyta;Bacillariophyceae;Naviculales;Phaeodactylaceae;Phaeodactylum
g12118.t1	clust_2001	10	Y	N	N	N	pti:PHATRDRAFT_42518	hypothetical protein						B7FRK0											2	1573.17	0.0355963	88	unmethylated	0.0297	98	unmethylated	Eukaryota;Bacillariophyta;Bacillariophyceae;Naviculales;Phaeodactylaceae;Phaeodactylum
g6293.t1	clust_6626	6	Y	N	N	N	pti:PHATRDRAFT_45693	hypothetical protein						B7FYJ8											0	1378.44	0.0355428	72	unmethylated	ND	ND	ND	Eukaryota;Bacillariophyta;Bacillariophyceae;Naviculales;Phaeodactylaceae;Phaeodactylum
g4170.t1	clust_6690	6	Y	N	N	N	pti:PHATRDRAFT_32095	hypothetical protein						B7FQ71					TIGR00890: 2A0111: oxalate/formate antiporter PF07690.11: Major Facilitator Superfamily	_GAP_||PF07690||_GAP_	_GAP_||Major Facilitator Superfamily||_GAP_			MFS	12	1037.06	0.0353761	294	unmethylated	ND	ND	ND	Eukaryota;Bacillariophyta;Bacillariophyceae;Naviculales;Phaeodactylaceae;Phaeodactylum
g2034.t1	clust_83	90	N	N	Y	N	pti:PHATRDRAFT_49977	hypothetical protein						B7GCH7						_GAP_||PF00856||_GAP_	_GAP_||SET domain||_GAP_				0	1449.67	0.0349083	126	unmethylated	0.0408	130	unmethylated	Eukaryota;Bacillariophyta;Bacillariophyceae;Naviculales;Phaeodactylaceae;Phaeodactylum
g11369.t1	clust_3794	8	Y	N	N	N	pti:PHATRDRAFT_47863	hypothetical protein						B7G562											4	1049.94	0.0349018	451	unmethylated	0.0346	464	unmethylated	Eukaryota;Bacillariophyta;Bacillariophyceae;Naviculales;Phaeodactylaceae;Phaeodactylum
g7169.t1	clust_4888	7	N	Y	N	N	tps:THAPSDRAFT_21375	hypothetical protein						B8BV04					Predicted protein	_GAP_||PF03457||_GAP_	_GAP_||Helicase associated domain||_GAP_				0	12283.7	0.0346113	504	unmethylated	0.0299	514	unmethylated	Eukaryota;Bacillariophyta;Bacillariophyceae;Naviculales;Phaeodactylaceae;Phaeodactylum
g8056.t1	clust_12461	3	Y	N	N	N	pti:PHATR_46730	hypothetical protein						B5Y3L5					PF02145.10: Rap/ran-GAP	_GAP_||PF02145	_GAP_||Rap/ran-GAP				0	2266.28	0.0343486	630	unmethylated	0.0319	638	unmethylated	Eukaryota;Bacillariophyta;Bacillariophyceae;Naviculales;Phaeodactylaceae;Phaeodactylum
g4964.t1	clust_2015	10	N	N	N	Y	pti:PHATRDRAFT_47619	hypothetical protein; K10896 fanconi anemia group M protein [EC:3.6.4.13]			K10896	fanconi anemia group M protein	Fanconi anemia pathway	B7G4A8	KOG0354	DEAD-box like helicase	General function prediction only	POORLY CHARACTERIZED	PF00271.26: Helicase conserved C-terminal domain PF00270.24: DEAD/DEAH box helicase	_GAP_||PF00270||_GAP_||PF00271||_GAP_	_GAP_||DEAD/DEAH box helicase||_GAP_||Helicase conserved C-terminal domain||_GAP_				0	1326.83	0.0343401	584	unmethylated	0.0321	599	unmethylated	Eukaryota;Bacillariophyta;Bacillariophyceae;Naviculales;Phaeodactylaceae;Phaeodactylum
g15172.t1	clust_3527	8	N	Y	N	N	pti:PHATRDRAFT_48038	hypothetical protein						B7G5R9					PF00249.26: Myb-like DNA-binding domain	_GAP_||PF00249||_GAP_	_GAP_||Myb-like DNA-binding domain||_GAP_				0	5939.94	0.0342985	414	unmethylated	0.0332	425	unmethylated	Eukaryota;Bacillariophyta;Bacillariophyceae;Naviculales;Phaeodactylaceae;Phaeodactylum
g4455.t1	clust_316	34	N	N	Y	N	tps:THAPSDRAFT_39149	HSP90 domain-containing protein; K09488 TNF receptor-associated protein 1			K09488	TNF receptor-associated protein 1		B8BR34	KOG0019	Molecular chaperone (HSP90 family)	Posttranslational modification, protein turnover, chaperones	CELLULAR PROCESSES AND SIGNALING	PF00183.13: Hsp90 protein PF13589.1: Histidine kinase-, DNA gyrase B-, and HSP90-like ATPase	_GAP_||PF00183	_GAP_||Hsp90 protein				0	4056.11	0.0340039	148	unmethylated	0.0293	160	unmethylated	Eukaryota;Bacillariophyta;Bacillariophyceae;Naviculales;Phaeodactylaceae;Phaeodactylum
g13979.t1	clust_5061	7	Y	N	N	N	pti:PHATRDRAFT_36620	hypothetical protein						B7G1V6					PF10914.3: Protein of unknown function (DUF2781)	PF10914	Protein of unknown function (DUF2781)				4	1316	0.0338539	40	unmethylated	ND	ND	ND	Eukaryota;Bacillariophyta;Bacillariophyceae;Naviculales;Phaeodactylaceae;Phaeodactylum
g10125.t1	clust_16	246	N	N	Y	N	cre:CHLREDRAFT_96566	DNJ35; DnaJ-like protein; K09510 DnaJ homolog subfamily B member 4			K09510	DnaJ homolog subfamily B member 4		A8ICW2	KOG0714	Molecular chaperone (DnaJ superfamily)	Posttranslational modification, protein turnover, chaperones	CELLULAR PROCESSES AND SIGNALING	TIGR02349: DnaJ_bact: chaperone protein DnaJ PF00226.26: DnaJ domain PF01556.13: DnaJ C terminal domain	_GAP_||PF00226||_GAP_||PF01556||_GAP_	_GAP_||DnaJ domain||_GAP_||DnaJ C terminal region||_GAP_				0	2413	0.0336637	240	unmethylated	0.034	247	unmethylated	Eukaryota;Bacillariophyta;Bacillariophyceae;Naviculales;Phaeodactylaceae;Phaeodactylum
g12069.t1	clust_7599	5	Y	N	N	N																			6	5432.83	0.03313	148	unmethylated	ND	ND	ND	Eukaryota;Bacillariophyta;Bacillariophyceae;Naviculales;Phaeodactylaceae;Phaeodactylum
g10447.t1	clust_5284	7	Y	N	N	N	pti:PHATRDRAFT_42466	hypothetical protein						B7FRE4											0	2465.33	0.0330275	110	unmethylated	0.0319	119	unmethylated	Eukaryota;Bacillariophyta;Bacillariophyceae;Naviculales;Phaeodactylaceae;Phaeodactylum
g12277.t1	clust_929	16	N	N	Y	N	pti:PHATRDRAFT_48985	hypothetical protein						B7G940					PF12799.2: Leucine Rich repeats (2 copies) PF13855.1: Leucine rich repeat	_GAP_||PF13855||_GAP_||PF08477||_GAP_||PF13365||_GAP_	_GAP_||Leucine rich repeat||_GAP_||Miro-like protein||_GAP_||PF13365||_GAP_				0	868	0.0330083	130	unmethylated	0.0296	137	unmethylated	Eukaryota;Bacillariophyta;Bacillariophyceae;Naviculales;Phaeodactylaceae;Phaeodactylum
g8049.t1	clust_3999	8	N	Y	N	N	tps:THAPSDRAFT_15976	hypothetical protein; K01866 tyrosyl-tRNA synthetase [EC:6.1.1.1]	tps00970	6.1.1.1	K01866	tyrosyl-tRNA synthetase [EC:6.1.1.1]	Aminoacyl-tRNA biosynthesis	B8BT87					TIGR00233: trpS: tryptophan--tRNA ligase PF00579.20: tRNA synthetases class I (W and Y)	_GAP_||PF00579||_GAP_	_GAP_||tRNA synthetases class I (W and Y)||_GAP_				0	15545	0.032668	272	unmethylated	0.032	277	unmethylated	Eukaryota;Bacillariophyta;Bacillariophyceae;Naviculales;Phaeodactylaceae;Phaeodactylum
g5091.t1	clust_2175	10	N	N	Y	N	pti:PHATRDRAFT_48518	hypothetical protein						B7G7J2	KOG2693	Putative zinc transporter	Inorganic ion transport and metabolism	METABOLISM	PF02535.17: ZIP Zinc transporter	PF02535	ZIP Zinc transporter			ZIP	7	10.8333	0.0326306	80	unmethylated	ND	ND	ND	Eukaryota;Bacillariophyta;Bacillariophyceae;Naviculales;Phaeodactylaceae;Phaeodactylum
g5736.t1	clust_4863	7	N	Y	N	N	pti:PHATRDRAFT_21929	hypothetical protein; K05236 coatomer protein complex, subunit alpha (xenin)			K05236	coatomer protein complex, subunit alpha (xenin)	Neuroactive ligand-receptor interaction	B7G4Z7	KOG0292	Vesicle coat complex COPI, alpha subunit	Intracellular trafficking, secretion, and vesicular transport	CELLULAR PROCESSES AND SIGNALING	PF04053.9: Coatomer WD associated region PF06957.6: Coatomer (COPI) alpha subunit C-terminus	_GAP_||PF00400||_GAP_||PF04053||_GAP_||PF06957	_GAP_||WD domain, G-beta repeat||_GAP_||Coatomer WD associated region ||_GAP_||Coatomer (COPI) alpha subunit C-terminus				0	12629.8	0.0325437	520	unmethylated	0.0291	535	unmethylated	Eukaryota;Bacillariophyta;Bacillariophyceae;Naviculales;Phaeodactylaceae;Phaeodactylum
g26225.t1	clust_1673	11	Y	N	N	N																			1	715.611	0.0325131	128	unmethylated	0.0268	133	unmethylated	Eukaryota;Bacillariophyta;Bacillariophyceae;Naviculales;Phaeodactylaceae;Phaeodactylum
g4830.t1	clust_6244	6	Y	N	N	N	pti:PHATRDRAFT_49064	hypothetical protein						B7G9D4					TIGR00931: antiport_nhaC: Na+/H+ antiporter NhaC PF03553.9: Na+/H+ antiporter family	_GAP_||PF03553||_GAP_	_GAP_||Na+/H+ antiporter family||_GAP_			NhaC	13	2595.06	0.0324046	270	unmethylated	ND	ND	ND	Eukaryota;Bacillariophyta;Bacillariophyceae;Naviculales;Phaeodactylaceae;Phaeodactylum
g1525.t1	clust_1652	11	N	Y	N	N	pti:PHATRDRAFT_35637	hypothetical protein						B7FYU5					TIGR01963: PHB_DH: 3-hydroxybutyrate dehydrogenase PF00106.20: short chain dehydrogenase PF08659.5: KR domain	PF01370||_GAP_||PF00106||_GAP_	NAD dependent epimerase/dehydratase family||_GAP_||short chain dehydrogenase||_GAP_				0	806.611	0.0323669	238	unmethylated	0.0338	245	unmethylated	Eukaryota;Bacillariophyta;Bacillariophyceae;Naviculales;Phaeodactylaceae;Phaeodactylum
g5662.t1	clust_5491	7	N	Y	N	N	pti:PHATRDRAFT_45953	hypothetical protein; K06883			K06883			B7FZ98	KOG1707	Predicted Ras related/Rac-GTP binding protein	Defense mechanisms	CELLULAR PROCESSES AND SIGNALING	TIGR00231: small_GTP: small GTP-binding protein domain PF08477.8: Miro-like protein PF00071.17: Ras family	_GAP_||PF00071||PF13202||PF08356||_GAP_	_GAP_||Ras family||EF hand||EF hand associated||_GAP_				1	2844.06	0.0320037	254	unmethylated	0.0312	263	unmethylated	Eukaryota;Bacillariophyta;Bacillariophyceae;Naviculales;Phaeodactylaceae;Phaeodactylum
g7270.t1	clust_5425	7	N	Y	N	N	pti:PHATRDRAFT_42944	hypothetical protein; K03125 transcription initiation factor TFIID subunit 1	pti03022		K03125	transcription initiation factor TFIID subunit 1	Basal transcription factors	B7FQ37	KOG0008	Transcription initiation factor TFIID, subunit TAF1	Transcription	INFORMATION STORAGE AND PROCESSING	PF12157.3: Protein of unknown function (DUF3591) PF00439.20: Bromodomain	_GAP_||PF12157||_GAP_||PF00439||_GAP_	_GAP_||Protein of unknown function (DUF3591)||_GAP_||Bromodomain||_GAP_				0	6272.5	0.0317412	598	unmethylated	0.0324	605	unmethylated	Eukaryota;Bacillariophyta;Bacillariophyceae;Naviculales;Phaeodactylaceae;Phaeodactylum
g11133.t1	clust_457	26	N	N	Y	N	tps:THAPSDRAFT_38860	hypothetical protein						B8CG42	KOG0952	DNA/RNA helicase MER3/SLH1, DEAD-box superfamily	RNA processing and modification	INFORMATION STORAGE AND PROCESSING	TIGR04121: DEXH_lig_assoc: DEXH box helicase, DNA ligase-associated PF02889.11: Sec63 Brl domain PF00270.24: DEAD/DEAH box helicase	_GAP_||PF00270||_GAP_||PF00271||_GAP_||PF02889||_GAP_	_GAP_||DEAD/DEAH box helicase||_GAP_||Helicase conserved C-terminal domain||_GAP_||Sec63 Brl domain||_GAP_			IISP	0	2249.06	0.0313495	662	unmethylated	ND	ND	ND	Eukaryota;Bacillariophyta;Bacillariophyceae;Naviculales;Phaeodactylaceae;Phaeodactylum
g20096.t1	clust_4538	8	Y	N	N	N	pti:PHATRDRAFT_39093	hypothetical protein						B7G7T4					TIGR01265: tyr_nico_aTase: tyrosine/nicotianamine aminotransferases PF00155.16: Aminotransferase class I and II	_GAP_||PF00155	_GAP_||Aminotransferase class I and II				0	2435.72	0.0313173	168	unmethylated	ND	ND	ND	Eukaryota;Bacillariophyta;Bacillariophyceae;Naviculales;Phaeodactylaceae;Phaeodactylum
g5536.t1	clust_4122	8	N	Y	N	N									KOG2940	Predicted methyltransferase	General function prediction only	POORLY CHARACTERIZED	TIGR02072: BioC: biotin biosynthesis protein BioC PF08241.7: Methyltransferase domain PF13489.1: Methyltransferase domain	_GAP_||PF13489||PF08241||_GAP_	_GAP_||PF13489||Methyltransferase domain||_GAP_				0	2170.78	0.0312578	206	unmethylated	ND	ND	ND	Eukaryota;Bacillariophyta;Bacillariophyceae;Naviculales;Phaeodactylaceae;Phaeodactylum
g7237.t1	clust_6592	6	Y	N	N	N	pti:PHATRDRAFT_41038	hypothetical protein						B7GD45											0	2714.89	0.0311734	202	unmethylated	0.0268	222	unmethylated	Eukaryota;Bacillariophyta;Bacillariophyceae;Naviculales;Phaeodactylaceae;Phaeodactylum
g3982.t1	clust_9807	4	Y	N	N	N	pti:PHATRDRAFT_45830	3-hydroxybutyrate dehydrogenase (EC:1.1.1.30)						B7FYU0					TIGR01344: malate_syn_A: malate synthase A PF01274.17: Malate synthase PF00106.20: short chain dehydrogenase	_GAP_||PF00106||_GAP_	_GAP_||short chain dehydrogenase||_GAP_				1	1074.89	0.031051	126	unmethylated	ND	ND	ND	Eukaryota;Bacillariophyta;Bacillariophyceae;Naviculales;Phaeodactylaceae;Phaeodactylum
g14129.t1	clust_12032	3	N	Y	N	N	pti:PHATRDRAFT_45782	hypothetical protein						B7FYN0	KOG1362	Choline transporter-like protein	Lipid transport and metabolism	METABOLISM	PF04515.7: Plasma-membrane choline transporter	_GAP_||PF04515	_GAP_||Plasma-membrane choline transporter			CTL	10	12799.7	0.0308038	230	unmethylated	ND	ND	ND	Eukaryota;Bacillariophyta;Bacillariophyceae;Naviculales;Phaeodactylaceae;Phaeodactylum
g2074.t1	clust_3033	9	N	N	Y	N	tps:THAPSDRAFT_31859	hypothetical protein; K11086 small nuclear ribonucleoprotein B and B'	tps03040		K11086	small nuclear ribonucleoprotein B and B'	Spliceosome || Systemic lupus erythematosus	B8BW36	KOG3168	U1 snRNP component	Transcription	INFORMATION STORAGE AND PROCESSING	PF01423.17: LSM domain	PF01423||_GAP_	LSM domain ||_GAP_				0	3548.5	0.0306474	82	unmethylated	0.015	93	unmethylated	Eukaryota;Bacillariophyta;Bacillariophyceae;Naviculales;Phaeodactylaceae;Phaeodactylum
g5441.t1	clust_329	32	N	Y	N	N	pti:PHATRDRAFT_40022	hypothetical protein						B7GA94	KOG2246	Galactosyltransferases	Carbohydrate transport and metabolism	METABOLISM							0	1829.06	0.0306452	154	unmethylated	0.0204	168	unmethylated	Eukaryota;Bacillariophyta;Bacillariophyceae;Naviculales;Phaeodactylaceae;Phaeodactylum
g3718.t1	clust_6378	6	N	Y	N	N	tps:THAPSDRAFT_31076	hypothetical protein						B8BSP1	KOG0752	Mitochondrial solute carrier protein	Energy production and conversion	METABOLISM	PF00153.22: Mitochondrial carrier protein	PF00153	Mitochondrial carrier protein			MC	0	1899.78	0.0306277	144	unmethylated	0.029	148	unmethylated	Eukaryota;Bacillariophyta;Bacillariophyceae;Naviculales;Phaeodactylaceae;Phaeodactylum
g22888.t1	clust_5074	7	Y	N	N	N	pti:PHATRDRAFT_47080	hypothetical protein						B7G2D6					PF03134.14: TB2/DP1, HVA22 family	_GAP_||PF03134||_GAP_	_GAP_||TB2/DP1, HVA22 family||_GAP_				7	3326.44	0.0300888	112	unmethylated	ND	ND	ND	Eukaryota;Bacillariophyta;Bacillariophyceae;Naviculales;Phaeodactylaceae;Phaeodactylum
g3791.t1	clust_7906	5	Y	N	N	N	pti:PHATRDRAFT_16688	hypothetical protein; K03256 tRNA (adenine-N(1)-)-methyltransferase non-catalytic subunit			K03256	tRNA (adenine-N(1)-)-methyltransferase non-catalytic subunit		B7GDF4					PF04189.8: Gcd10p family	PF04189||_GAP_	Gcd10p family||_GAP_				0	3484.17	0.0300311	157	unmethylated	0.025	170	unmethylated	Eukaryota;Bacillariophyta;Bacillariophyceae;Naviculales;Phaeodactylaceae;Phaeodactylum
g5058.t1	clust_5523	7	Y	N	N	N	pti:PHATRDRAFT_49392	hypothetical protein						B7GAF9	KOG3094	Predicted membrane protein	Function unknown	POORLY CHARACTERIZED	PF03878.10: YIF1	_GAP_||PF03878	_GAP_||YIF1				5	2229.17	0.029981	106	unmethylated	ND	ND	ND	Eukaryota;Bacillariophyta;Bacillariophyceae;Naviculales;Phaeodactylaceae;Phaeodactylum
g6024.t1	clust_5477	7	Y	N	N	N	pti:PHATRDRAFT_31492	hypothetical protein						B7FRH2					PF01764.20: Lipase (class 3)	_GAP_||PF01764||_GAP_	_GAP_||Lipase (class 3)||_GAP_				0	1885.89	0.0299609	172	unmethylated	0.0273	189	unmethylated	Eukaryota;Bacillariophyta;Bacillariophyceae;Naviculales;Phaeodactylaceae;Phaeodactylum
g14393.t1	clust_9072	4	N	Y	N	N	tps:THAPSDRAFT_268615	dehydrogenase						B8C124					TIGR03377: glycerol3P_GlpA: glycerol-3-phosphate dehydrogenase, anaerobic, A subunit PF01266.19: FAD dependent oxidoreductase	_GAP_||PF01266||_GAP_||PF04324||_GAP_	_GAP_||FAD dependent oxidoreductase||_GAP_||BFD-like [2Fe-2S] binding domain||_GAP_				2	2498.56	0.0299583	316	unmethylated	ND	ND	ND	Eukaryota;Bacillariophyta;Bacillariophyceae;Naviculales;Phaeodactylaceae;Phaeodactylum
g16164.t1	clust_166	56	N	N	Y	N	pti:PHATRDRAFT_48525	hypothetical protein						B7G7K0	KOG1311	DHHC-type Zn-finger proteins	General function prediction only	POORLY CHARACTERIZED	PF01529.15: DHHC palmitoyltransferase	_GAP_||PF01529||_GAP_	_GAP_||DHHC zinc finger domain||_GAP_				3	2178	0.0299312	177	unmethylated	0.0268	186	unmethylated	Eukaryota;Bacillariophyta;Bacillariophyceae;Naviculales;Phaeodactylaceae;Phaeodactylum
g2111.t1	clust_5666	7	Y	N	N	N	pti:PHATR_46780	hypothetical protein; K14709 solute carrier family 39 (zinc transporter), member 1/2/3			K14709	solute carrier family 39 (zinc transporter), member 1/2/3		B5Y3R5	KOG1558	Fe2+/Zn2+ regulated transporter	Inorganic ion transport and metabolism	METABOLISM	TIGR00820: zip: ZIP zinc/iron transport family PF02535.17: ZIP Zinc transporter	_GAP_||PF02535	_GAP_||ZIP Zinc transporter			ZIP	8	3323.83	0.0299123	132	unmethylated	ND	ND	ND	Eukaryota;Bacillariophyta;Bacillariophyceae;Naviculales;Phaeodactylaceae;Phaeodactylum
g7129.t1	clust_947	16	Y	N	N	N	pti:PHATRDRAFT_54749	hypothetical protein						B7G3K6											7	4682.89	0.0298541	296	unmethylated	0.0247	306	unmethylated	Eukaryota;Bacillariophyta;Bacillariophyceae;Naviculales;Phaeodactylaceae;Phaeodactylum
g5688.t1	clust_6645	6	Y	N	N	N	pti:PHATRDRAFT_39529	hypothetical protein						B7G8W9					PF04627.8: Mitochondrial ATP synthase epsilon chain	PF04627	Mitochondrial ATP synthase epsilon chain				0	6419.67	0.0298183	72	unmethylated	ND	ND	ND	Eukaryota;Bacillariophyta;Bacillariophyceae;Naviculales;Phaeodactylaceae;Phaeodactylum
g600.t1	clust_577	22	N	N	Y	N	pti:PHATRDRAFT_47164	hypothetical protein						B7G2Q2					PF11397.3: Glycosyltransferase (GlcNAc)	_GAP_||PF11397	_GAP_||Glycosyltransferase (GlcNAc)				0	2592.56	0.0294645	236	unmethylated	ND	ND	ND	Eukaryota;Bacillariophyta;Bacillariophyceae;Naviculales;Phaeodactylaceae;Phaeodactylum
g1755.t1	clust_7969	5	Y	N	N	N	pti:PHATRDRAFT_35562	hypothetical protein						B7FZS3					PF13472.1: GDSL-like Lipase/Acylhydrolase family	_GAP_||PF13472	_GAP_||PF13472				0	1232.22	0.0294504	84	unmethylated	0.024	94	unmethylated	Eukaryota;Bacillariophyta;Bacillariophyceae;Naviculales;Phaeodactylaceae;Phaeodactylum
g483.t1	clust_128	67	N	N	Y	N	pti:PHATRDRAFT_47657	hypothetical protein						B7G4F8						_GAP_||PF04886||_GAP_||PF00595	_GAP_||PT repeat||_GAP_||PDZ domain (Also known as DHR or GLGF)				1	15881.3	0.0294093	428	unmethylated	0.0271	445	unmethylated	Eukaryota;Bacillariophyta;Bacillariophyceae;Naviculales;Phaeodactylaceae;Phaeodactylum
g16557.t1	clust_7334	5	Y	N	N	N	pti:PHATRDRAFT_35933	hypothetical protein						B7FZX1					PF00041.16: Fibronectin type III domain	PF00041	Fibronectin type III domain				0	1606.94	0.0293382	78	unmethylated	ND	ND	ND	Eukaryota;Bacillariophyta;Bacillariophyceae;Naviculales;Phaeodactylaceae;Phaeodactylum
g4525.t1	clust_3637	8	Y	N	N	N	pti:PHATRDRAFT_49177	hypothetical protein						B7G9R1	KOG2277	S-M checkpoint control protein CID1 and related nucleotidyltransferases	Cell cycle control, cell division, chromosome partitioning	CELLULAR PROCESSES AND SIGNALING	PF03828.14: Cid1 family poly A polymerase	_GAP_||PF01909||_GAP_||PF03828||_GAP_	_GAP_||Nucleotidyltransferase domain||_GAP_||Poly(A) polymerase||_GAP_				0	10835.4	0.0290596	342	unmethylated	ND	ND	ND	Eukaryota;Bacillariophyta;Bacillariophyceae;Naviculales;Phaeodactylaceae;Phaeodactylum
g4481.t1	clust_7881	5	Y	N	N	N	pti:PHATRDRAFT_43339	hypothetical protein						B7FRX2											1	1187.5	0.0289353	110	unmethylated	0.0312	122	unmethylated	Eukaryota;Bacillariophyta;Bacillariophyceae;Naviculales;Phaeodactylaceae;Phaeodactylum
g21393.t1	clust_4783	7	N	Y	N	N	pti:PHATRDRAFT_8044 || pti:PHATRDRAFT_8045	hypothetical protein || hypothetical protein						B7FXS1	KOG0549	FKBP-type peptidyl-prolyl cis-trans isomerase	Posttranslational modification, protein turnover, chaperones	CELLULAR PROCESSES AND SIGNALING	PF00254.23: FKBP-type peptidyl-prolyl cis-trans isomerase	_GAP_||PF00254	_GAP_||FKBP-type peptidyl-prolyl cis-trans isomerase				0	3166.56	0.0289126	66	unmethylated	ND	ND	ND	Eukaryota;Bacillariophyta;Bacillariophyceae;Naviculales;Phaeodactylaceae;Phaeodactylum
g23501.t1	clust_308	34	N	N	Y	N	pti:PHATRDRAFT_33888	hypothetical protein						B7FU55											1	1180.56	0.0288693	57	unmethylated	0.0205	66	unmethylated	Eukaryota;Bacillariophyta;Bacillariophyceae;Naviculales;Phaeodactylaceae;Phaeodactylum
g877.t1	clust_5729	7	Y	N	N	N	pti:PHATRDRAFT_39174	hypothetical protein						B7G808											0	1277.67	0.0286187	118	unmethylated	0.027	127	unmethylated	Eukaryota;Bacillariophyta;Bacillariophyceae;Naviculales;Phaeodactylaceae;Phaeodactylum
g3716.t1	clust_6704	6	Y	N	N	N	pti:PHATRDRAFT_45617	hypothetical protein						B7FYA5											2	3020.56	0.028539	32	unmethylated	0.0242	43	unmethylated	Eukaryota;Bacillariophyta;Bacillariophyceae;Naviculales;Phaeodactylaceae;Phaeodactylum
g1888.t1	clust_68	105	N	N	N	Y	pti:PHATRDRAFT_41167	hypothetical protein						B7GDG9	KOG0920	ATP-dependent RNA helicase A	RNA processing and modification	INFORMATION STORAGE AND PROCESSING	TIGR01970: DEAH_box_HrpB: ATP-dependent helicase HrpB PF00271.26: Helicase conserved C-terminal domain PF07717.11: Oligonucleotide/oligosaccharide-binding (OB)-fold	_GAP_||PF05773||_GAP_||PF00270||_GAP_||PF00271||_GAP_||PF04408||_GAP_||PF07717||_GAP_	_GAP_||RWD domain||_GAP_||DEAD/DEAH box helicase||_GAP_||Helicase conserved C-terminal domain||_GAP_||Helicase associated domain (HA2)||_GAP_||Domain of unknown function (DUF1605)||_GAP_				0	3427.28	0.0285193	548	unmethylated	0.0274	555	unmethylated	Eukaryota;Bacillariophyta;Bacillariophyceae;Naviculales;Phaeodactylaceae;Phaeodactylum
g3045.t1	clust_1010	16	N	Y	N	N	pti:PHATRDRAFT_44863	hypothetical protein						B7FVX4					TIGR03591: polynuc_phos: polyribonucleotide nucleotidyltransferase PF01138.16: 3 exoribonuclease family, domain 1 PF03725.10: 3 exoribonuclease family, domain 2	_GAP_||PF01138||PF03725||_GAP_||PF00013||PF00575||_GAP_||PF02037	_GAP_||3' exoribonuclease family, domain 1||3' exoribonuclease family, domain 2||_GAP_||KH domain||S1 RNA binding domain||_GAP_||SAP domain				0	2033.22	0.0281849	418	unmethylated	ND	ND	ND	Eukaryota;Bacillariophyta;Bacillariophyceae;Naviculales;Phaeodactylaceae;Phaeodactylum
g13752.t1	clust_7517	5	Y	N	N	N	pti:PHATRDRAFT_43101	hypothetical protein; K03859 phosphatidylinositol glycan, class C	pti01100||pti00563		K03859	phosphatidylinositol glycan, class C	Glycosylphosphatidylinositol(GPI)-anchor biosynthesis	B7FQM1					PF06432.6: Phosphatidylinositol N-acetylglucosaminyltransferase	_GAP_||PF06432	_GAP_||Phosphatidylinositol N-acetylglucosaminyltransferase				7	1984.78	0.0279024	144	unmethylated	ND	ND	ND	Eukaryota;Bacillariophyta;Bacillariophyceae;Naviculales;Phaeodactylaceae;Phaeodactylum
g13212.t1	clust_3667	8	N	Y	N	N	pti:PHATRDRAFT_47762	hypothetical protein						B7G4T6						_GAP_||PF02614	_GAP_||Glucuronate isomerase				0	3039.83	0.027886	387	unmethylated	ND	ND	ND	Eukaryota;Bacillariophyta;Bacillariophyceae;Naviculales;Phaeodactylaceae;Phaeodactylum
g883.t1	clust_947	16	Y	N	N	N	pti:PHATRDRAFT_54749	hypothetical protein						B7G3K6											7	4449.72	0.0278557	262	unmethylated	ND	ND	ND	Eukaryota;Bacillariophyta;Bacillariophyceae;Naviculales;Phaeodactylaceae;Phaeodactylum
g3893.t1	clust_947	16	Y	N	N	N	pti:PHATRDRAFT_54749	hypothetical protein						B7G3K6											7	716.333	0.0278469	218	unmethylated	ND	ND	ND	Eukaryota;Bacillariophyta;Bacillariophyceae;Naviculales;Phaeodactylaceae;Phaeodactylum
g697.t1	clust_1115	15	N	N	Y	N	pti:PHATRDRAFT_45464	hypothetical protein						B7FXS7	KOG2592	Tumor differentially expressed (TDE) protein	Function unknown	POORLY CHARACTERIZED	PF03348.10: Serine incorporator (Serinc)	PF03348	Serine incorporator (Serinc)				9	25978.7	0.0278183	170	unmethylated	ND	ND	ND	Eukaryota;Bacillariophyta;Bacillariophyceae;Naviculales;Phaeodactylaceae;Phaeodactylum
g6329.t1	clust_7809	5	Y	N	N	N	pti:PHATRDRAFT_34994	hypothetical protein						B7FX97											0	4621.83	0.0272996	56	unmethylated	ND	ND	ND	Eukaryota;Bacillariophyta;Bacillariophyceae;Naviculales;Phaeodactylaceae;Phaeodactylum
g17991.t1	clust_6116	6	Y	N	N	N	pti:PHATRDRAFT_34205	hypothetical protein						B7FVD6					PF05347.10: Complex 1 protein (LYR family) PF13232.1: Complex1_LYR-like	PF05347||_GAP_	Complex 1 protein (LYR family)||_GAP_				0	1663.17	0.0271703	40	unmethylated	ND	ND	ND	Eukaryota;Bacillariophyta;Bacillariophyceae;Naviculales;Phaeodactylaceae;Phaeodactylum
g6095.t1	clust_2248	10	N	Y	N	N	pti:PHATRDRAFT_41092	hypothetical protein						B7GD97					PF00153.22: Mitochondrial carrier protein	_GAP_||PF00153	_GAP_||Mitochondrial carrier protein				0	2008.94	0.0271614	78	unmethylated	0.0238	85	unmethylated	Eukaryota;Bacillariophyta;Bacillariophyceae;Naviculales;Phaeodactylaceae;Phaeodactylum
g9007.t1	clust_9546	4	Y	N	N	N	pti:PHATRDRAFT_44978	hypothetical protein						B7FV53											0	5484.83	0.0270568	154	unmethylated	ND	ND	ND	Eukaryota;Bacillariophyta;Bacillariophyceae;Naviculales;Phaeodactylaceae;Phaeodactylum
g1727.t1	clust_6750	6	Y	N	N	N	pti:PHATRDRAFT_45354	hypothetical protein; K11270 chromosome transmission fidelity protein 8			K11270	chromosome transmission fidelity protein 8		B7FXE1					PF09696.5: Ctf8	PF09696	Ctf8				0	1009.17	0.0270086	44	unmethylated	ND	ND	ND	Eukaryota;Bacillariophyta;Bacillariophyceae;Naviculales;Phaeodactylaceae;Phaeodactylum
g11686.t1	clust_6437	6	Y	N	N	N	pti:PHATRDRAFT_42946	hypothetical protein						B7FQ40					PF04178.7: Got1/Sft2-like family	_GAP_||PF04178	_GAP_||Got1/Sft2-like family				5	1863.5	0.0268761	94	unmethylated	ND	ND	ND	Eukaryota;Bacillariophyta;Bacillariophyceae;Naviculales;Phaeodactylaceae;Phaeodactylum
g10622.t1	clust_6471	6	Y	N	N	N	pti:PHATRDRAFT_49252	hypothetical protein						B7GA00	KOG2986	Uncharacterized conserved protein	Function unknown	POORLY CHARACTERIZED	PF09139.6: Mitochondrial matrix Mmp37	_GAP_||PF09139	_GAP_||Mitochondrial matrix Mmp37				0	1176.61	0.0268149	124	unmethylated	ND	ND	ND	Eukaryota;Bacillariophyta;Bacillariophyceae;Naviculales;Phaeodactylaceae;Phaeodactylum
g563.t1	clust_5744	7	N	Y	N	N	pti:PHATRDRAFT_43176	hypothetical protein; K12605 CCR4-NOT transcription complex subunit 2	pti03018		K12605	CCR4-NOT transcription complex subunit 2	RNA degradation	B7FQW3	KOG2151	Predicted transcriptional regulator	Transcription	INFORMATION STORAGE AND PROCESSING	PF04153.13: NOT2 / NOT3 / NOT5 family	_GAP_||PF04153	_GAP_||NOT2 / NOT3 / NOT5 family				0	4209.61	0.0264083	152	unmethylated	ND	ND	ND	Eukaryota;Bacillariophyta;Bacillariophyceae;Naviculales;Phaeodactylaceae;Phaeodactylum
g5539.t1	clust_5498	7	N	Y	N	N	tps:THAPSDRAFT_24544	hypothetical protein						B8CAM8					PF13499.1: EF-hand domain pair PF13405.1: EF-hand domain						0	1676.72	0.0263545	473	unmethylated	0.0283	486	unmethylated	Eukaryota;Bacillariophyta;Bacillariophyceae;Naviculales;Phaeodactylaceae;Phaeodactylum
g20428.t1	clust_16857	2	Y	N	N	N	pti:PHATRDRAFT_43596	hypothetical protein						B7FSS4					PF04910.9: Transcriptional repressor TCF25	_GAP_||PF04910||_GAP_	_GAP_||Protein of unknown function, DUF654||_GAP_				0	5360.33	0.0256839	240	unmethylated	0.0261	251	unmethylated	Eukaryota;Bacillariophyta;Bacillariophyceae;Naviculales;Phaeodactylaceae;Phaeodactylum
g6836.t1	clust_7797	5	Y	N	N	N	pti:PHATRDRAFT_45597	hypothetical protein						B7FY77					TIGR01667: YCCS_YHJK: integral membrane protein, YccS/YhfK family PF11744.3: Aluminium activated malate transporter PF13515.1: Fusaric acid resistance protein-like	_GAP_||PF11744||PF13515||_GAP_	_GAP_||Aluminium activated malate transporter||PF13515||_GAP_				6	1462.17	0.0255914	136	unmethylated	0.0256	142	unmethylated	Eukaryota;Bacillariophyta;Bacillariophyceae;Naviculales;Phaeodactylaceae;Phaeodactylum
g12226.t1	clust_5158	7	N	Y	N	N	pti:PHATRDRAFT_49052	hypothetical protein						B7G9C1					PF02163.17: Peptidase family M50						7	2390.39	0.0255091	106	unmethylated	0.0208	110	unmethylated	Eukaryota;Bacillariophyta;Bacillariophyceae;Naviculales;Phaeodactylaceae;Phaeodactylum
g2142.t1	clust_214	46	N	N	Y	N	pti:PHATRDRAFT_45969	hypothetical protein						B7FZC1					PF01490.13: Transmembrane amino acid transporter protein	_GAP_||PF01490	_GAP_||Transmembrane amino acid transporter protein			AAAP	11	4054.67	0.0254781	200	unmethylated	ND	ND	ND	Eukaryota;Bacillariophyta;Bacillariophyceae;Naviculales;Phaeodactylaceae;Phaeodactylum
g1217.t1	clust_489	25	N	N	Y	N	pti:PHATRDRAFT_47278	hypothetical protein						B7G3U4					PF00170.16: bZIP transcription factor	_GAP_||PF00170	_GAP_||bZIP transcription factor				0	2241.61	0.0254443	120	unmethylated	ND	ND	ND	Eukaryota;Bacillariophyta;Bacillariophyceae;Naviculales;Phaeodactylaceae;Phaeodactylum
g1743.t1	clust_5689	7	N	Y	N	N	tps:THAPSDRAFT_260772	cytochrome c biogenesis protein precursor						B8BSZ7					PF02683.10: Cytochrome C biogenesis protein transmembrane region	_GAP_||PF02683	_GAP_||Cytochrome C biogenesis protein transmembrane region				7	1102.78	0.025418	132	unmethylated	ND	ND	ND	Eukaryota;Bacillariophyta;Bacillariophyceae;Naviculales;Phaeodactylaceae;Phaeodactylum
g15512.t1	clust_6266	6	Y	N	N	N	pti:PHATRDRAFT_44273	hypothetical protein						B7FTJ4					PF07386.6: Protein of unknown function (DUF1499)	PF07386	Protein of unknown function (DUF1499)				0	1036	0.0253535	112	unmethylated	ND	ND	ND	Eukaryota;Bacillariophyta;Bacillariophyceae;Naviculales;Phaeodactylaceae;Phaeodactylum
g10283.t1	clust_6482	6	Y	N	N	N	pti:PHATRDRAFT_52551	hypothetical protein						B7GAD8	KOG1183	N-acetylglucosaminyltransferase complex, subunit PIG-Q/GPI1, required for phosphatidylinositol biosynthesis	Cell wall/membrane/envelope biogenesis	CELLULAR PROCESSES AND SIGNALING	PF05024.10: N-acetylglucosaminyl transferase component (Gpi1)	_GAP_||PF05024||_GAP_	_GAP_||N-acetylglucosaminyl transferase component (Gpi1)||_GAP_				4	824.722	0.0253237	186	unmethylated	0.0225	193	unmethylated	Eukaryota;Bacillariophyta;Bacillariophyceae;Naviculales;Phaeodactylaceae;Phaeodactylum
g13445.t1	clust_6367	6	N	Y	N	N	pti:PHATRDRAFT_48778	hypothetical protein						B7G8C2					PF00887.14: Acyl CoA binding protein	PF00887||_GAP_	Acyl CoA binding protein||_GAP_				3	10576.6	0.0252277	182	unmethylated	0.0242	194	unmethylated	Eukaryota;Bacillariophyta;Bacillariophyceae;Naviculales;Phaeodactylaceae;Phaeodactylum
g31020.t1	clust_205	47	N	N	Y	N	pti:PHATRDRAFT_47036	hypothetical protein						B7G286					PF00069.20: Protein kinase domain PF07714.12: Protein tyrosine kinase						0	617	0.0250672	94	unmethylated	0.0253	114	unmethylated	Eukaryota;Bacillariophyta;Bacillariophyceae;Naviculales;Phaeodactylaceae;Phaeodactylum
g25350.t1	clust_6827	6	Y	N	N	N	pti:PHATRDRAFT_49668	hypothetical protein						B7GBD9											0	1135.44	0.025	20	unmethylated	0	10	unmethylated	Eukaryota;Bacillariophyta;Bacillariophyceae;Naviculales;Phaeodactylaceae;Phaeodactylum
g12862.t1	clust_15875	2	Y	N	N	N	pti:PHATRDRAFT_31763	hypothetical protein						B7FP99											0	2187.44	0.0247918	126	unmethylated	ND	ND	ND	Eukaryota;Bacillariophyta;Bacillariophyceae;Naviculales;Phaeodactylaceae;Phaeodactylum
g20912.t1	clust_357	31	N	N	Y	N	pti:PHATRDRAFT_37109	hypothetical protein						B7G258					PF11700.3: Vacuole effluxer Atg22 like	_GAP_||PF11700	_GAP_||Vacuole effluxer Atg22 like			MFS	12	260.333	0.0246509	216	unmethylated	ND	ND	ND	Eukaryota;Bacillariophyta;Bacillariophyceae;Naviculales;Phaeodactylaceae;Phaeodactylum
g29542.t1	clust_2026	10	N	N	Y	N	pti:PHATRDRAFT_21296	biotin synthase; K01012 biotin synthetase [EC:2.8.1.6]	pti01100||pti00780	2.8.1.6	K01012	biotin synthase [EC:2.8.1.6]	Biotin metabolism	B7G277	KOG2900	Biotin synthase	Coenzyme transport and metabolism	METABOLISM	TIGR00433: bioB: biotin synthase PF06968.8: Biotin and Thiamin Synthesis associated domain PF04055.16: Radical SAM superfamily						0	2042.5	0.0245143	104	unmethylated	0.0221	119	unmethylated	Eukaryota;Bacillariophyta;Bacillariophyceae;Naviculales;Phaeodactylaceae;Phaeodactylum
g12106.t1	clust_5168	7	Y	N	N	N	pti:PHATRDRAFT_32285	hypothetical protein						B7FQR1					PF08561.5: Mitochondrial ribosomal protein L37	PF08561	Mitochondrial ribosomal protein L37				0	2755.89	0.0244618	50	unmethylated	ND	ND	ND	Eukaryota;Bacillariophyta;Bacillariophyceae;Naviculales;Phaeodactylaceae;Phaeodactylum
g3049.t1	clust_1238	14	N	Y	N	N	pti:PHATRDRAFT_45794	hypothetical protein						B7FYP5											0	1393.44	0.0237761	118	unmethylated	ND	ND	ND	Eukaryota;Bacillariophyta;Bacillariophyceae;Naviculales;Phaeodactylaceae;Phaeodactylum
g17418.t1	clust_3	433	N	N	N	Y	tps:THAPSDRAFT_15351	hypothetical protein; K00910 beta-adrenergic-receptor kinase [EC:2.7.11.15]	tps04144	2.7.11.15	K00910	beta-adrenergic-receptor kinase [EC:2.7.11.15]	Chemokine signaling pathway || Endocytosis || Glutamatergic synapse || Phototransduction - fly || Morphine addiction	B8BQL4					TIGR03903: TOMM_kin_cyc: TOMM system kinase/cyclase multidomain protein PF00069.20: Protein kinase domain PF07714.12: Protein tyrosine kinase	_GAP_||PF00069||_GAP_	_GAP_||Protein kinase domain||_GAP_				0	5019.33	0.0235599	212	unmethylated	ND	ND	ND	Eukaryota;Bacillariophyta;Bacillariophyceae;Naviculales;Phaeodactylaceae;Phaeodactylum
g15028.t1	clust_151	60	N	N	Y	N	tps:THAPSDRAFT_17735	hypothetical protein						B8BZZ2					TIGR01258: pgm_1: phosphoglycerate mutase 1 family PF00300.17: Histidine phosphatase superfamily (branch 1)	_GAP_||PF00300||_GAP_	_GAP_||Phosphoglycerate mutase family||_GAP_	_GAP_||TIGR01258||_GAP_	_GAP_||phosphoglycerate mutase 1 family||_GAP_		0	2116.39	0.022879	116	unmethylated	0.0182	127	unmethylated	Eukaryota;Bacillariophyta;Bacillariophyceae;Naviculales;Phaeodactylaceae;Phaeodactylum
g1613.t1	clust_3050	9	N	Y	N	N	tps:THAPS_29053	V-type H-ATPase subunit C (EC:3.6.3.14); K02148 V-type H+-transporting ATPase subunit C [EC:3.6.3.14]	tps01100||tps04145||tps00190	3.6.3.14	K02148	V-type H+-transporting ATPase subunit C	Oxidative phosphorylation || Phagosome || Synaptic vesicle cycle || Collecting duct acid secretion || Vibrio cholerae infection || Epithelial cell signaling in Helicobacter pylori infection || Rheumatoid arthritis	B5YNY5	KOG2909	Vacuolar H+-ATPase V1 sector, subunit C	Energy production and conversion	METABOLISM	PF03223.10: V-ATPase subunit C	PF03223	V-ATPase subunit C			F-ATPase	0	4176.44	0.0228615	136	unmethylated	0.0236	147	unmethylated	Eukaryota;Bacillariophyta;Bacillariophyceae;Naviculales;Phaeodactylaceae;Phaeodactylum
g23175.t1	clust_5818	7	Y	N	N	N	pti:PHATRDRAFT_38662	hypothetical protein						B7G6H5											0	1113.22	0.0228183	96	unmethylated	ND	ND	ND	Eukaryota;Bacillariophyta;Bacillariophyceae;Naviculales;Phaeodactylaceae;Phaeodactylum
g4023.t1	clust_2006	10	Y	N	N	N																			1	5122.39	0.0227668	118	unmethylated	ND	ND	ND	Eukaryota;Bacillariophyta;Bacillariophyceae;Naviculales;Phaeodactylaceae;Phaeodactylum
g1649.t1	clust_5694	7	N	Y	N	N	tps:THAPSDRAFT_268652	hypothetical protein						B8C1I3					PF10377.4: Autophagy-related protein 11	_GAP_||PF10377	_GAP_||Autophagy-related protein 11				0	5136.83	0.0227287	270	unmethylated	ND	ND	ND	Eukaryota;Bacillariophyta;Bacillariophyceae;Naviculales;Phaeodactylaceae;Phaeodactylum
g3542.t1	clust_12769	3	Y	N	N	N	pti:PHATRDRAFT_37738	hypothetical protein						B7G3L9					PF00583.19: Acetyltransferase (GNAT) family	_GAP_||PF00583||_GAP_	_GAP_||Acetyltransferase (GNAT) family||_GAP_				0	2501.33	0.0223959	80	unmethylated	0.0214	87	unmethylated	Eukaryota;Bacillariophyta;Bacillariophyceae;Naviculales;Phaeodactylaceae;Phaeodactylum
g5533.t1	clust_6648	6	Y	N	N	N	pti:PHATRDRAFT_49673	hypothetical protein						B7GBE6											1	13412.6	0.0222936	92	unmethylated	ND	ND	ND	Eukaryota;Bacillariophyta;Bacillariophyceae;Naviculales;Phaeodactylaceae;Phaeodactylum
g16159.t1	clust_37	140	N	Y	N	N	pti:PHATRDRAFT_21535	Rab6; hypothetical protein						B7G312	KOG0094	GTPase Rab6/YPT6/Ryh1, small G protein superfamily	Intracellular trafficking, secretion, and vesicular transport	CELLULAR PROCESSES AND SIGNALING	TIGR00231: small_GTP: small GTP-binding protein domain PF00071.17: Ras family PF08477.8: Miro-like protein	_GAP_||PF00071||_GAP_	_GAP_||Ras family||_GAP_	_GAP_||TIGR00231||_GAP_	_GAP_||small GTP-binding protein domain||_GAP_		0	3772.5	0.0222594	88	unmethylated	ND	ND	ND	Eukaryota;Bacillariophyta;Bacillariophyceae;Naviculales;Phaeodactylaceae;Phaeodactylum
g10959.t1	clust_9433	4	Y	N	N	N	pti:PHATRDRAFT_44919	hypothetical protein						B7FW41											2	1036.78	0.0222486	62	unmethylated	0.015	70	unmethylated	Eukaryota;Bacillariophyta;Bacillariophyceae;Naviculales;Phaeodactylaceae;Phaeodactylum
g2613.t1	clust_5634	7	N	Y	N	N													TIGR01979: sufS: cysteine desulfurase, SufS family PF00266.14: Aminotransferase class-V PF01053.15: Cys/Met metabolism PLP-dependent enzyme	_GAP_||PF00266||_GAP_	_GAP_||Aminotransferase class-V||_GAP_	_GAP_||TIGR01979	_GAP_||cysteine desulfurase, SufS subfamily		0	8937.89	0.0221515	262	unmethylated	0.0196	281	unmethylated	Eukaryota;Bacillariophyta;Bacillariophyceae;Naviculales;Phaeodactylaceae;Phaeodactylum
g17979.t1	clust_1146	14	N	N	Y	N	pti:PHATRDRAFT_44630	hypothetical protein						B7FUR1	KOG1208	Dehydrogenases with different specificities (related to short-chain alcohol dehydrogenases)	Secondary metabolites biosynthesis, transport and catabolism	METABOLISM	TIGR01830: 3oxo_ACP_reduc: 3-oxoacyl-[acyl-carrier-protein] reductase PF00106.20: short chain dehydrogenase	PF00106||_GAP_	short chain dehydrogenase||_GAP_				0	3486.94	0.0220977	110	unmethylated	ND	ND	ND	Eukaryota;Bacillariophyta;Bacillariophyceae;Naviculales;Phaeodactylaceae;Phaeodactylum
g18267.t1	clust_4699	7	Y	N	N	N	pti:PHATRDRAFT_47217	hypothetical protein						B7G2W0											0	2201.22	0.0220329	46	unmethylated	0.0219	57	unmethylated	Eukaryota;Bacillariophyta;Bacillariophyceae;Naviculales;Phaeodactylaceae;Phaeodactylum
g1342.t1	clust_732	19	Y	N	N	N	pti:PHATRDRAFT_43221	hypothetical protein						B7FR13						_GAP_||PF13839	_GAP_||PF13839				0	2395.22	0.0217191	118	unmethylated	ND	ND	ND	Eukaryota;Bacillariophyta;Bacillariophyceae;Naviculales;Phaeodactylaceae;Phaeodactylum
g12392.t1	clust_2006	10	Y	N	N	N																			1	1597	0.0212146	60	unmethylated	ND	ND	ND	Eukaryota;Bacillariophyta;Bacillariophyceae;Naviculales;Phaeodactylaceae;Phaeodactylum
g13762.t1	clust_3626	8	N	Y	N	N	tps:THAPSDRAFT_6339	hypothetical protein						B8C687											0	1231.5	0.0201653	212	unmethylated	ND	ND	ND	Eukaryota;Bacillariophyta;Bacillariophyceae;Naviculales;Phaeodactylaceae;Phaeodactylum
g4011.t1	clust_6693	6	Y	N	N	N	pti:PHATRDRAFT_42732	hypothetical protein; K01974 RNA 3'-terminal phosphate cyclase [EC:6.5.1.4]		6.5.1.4	K01974	RNA 3'-terminal phosphate cyclase (ATP) [EC:6.5.1.4]		B7FPC3	KOG3980	RNA 3'-terminal phosphate cyclase	RNA processing and modification	INFORMATION STORAGE AND PROCESSING	TIGR03399: RNA_3prim_cycl: RNA 3-phosphate cyclase PF01137.16: RNA 3-terminal phosphate cyclase	PF01137||_GAP_	RNA 3'-terminal phosphate cyclase||_GAP_				0	1002.78	0.0200604	110	unmethylated	ND	ND	ND	Eukaryota;Bacillariophyta;Bacillariophyceae;Naviculales;Phaeodactylaceae;Phaeodactylum
g9947.t1	clust_7685	5	Y	N	N	N																			6	3725.5	0.0199626	200	unmethylated	0.0219	213	unmethylated	Eukaryota;Bacillariophyta;Bacillariophyceae;Naviculales;Phaeodactylaceae;Phaeodactylum
g26810.t1	clust_1881	11	N	N	Y	N	pti:PHATRDRAFT_50339	hypothetical protein						B7GDS5					PF07986.7: Tubulin binding cofactor C						0	692.944	0.0195469	204	unmethylated	0.0295	213	unmethylated	Eukaryota;Bacillariophyta;Bacillariophyceae;Naviculales;Phaeodactylaceae;Phaeodactylum
g20111.t1	clust_1673	11	Y	N	N	N																			1	932.667	0.0194556	114	unmethylated	0.0147	118	unmethylated	Eukaryota;Bacillariophyta;Bacillariophyceae;Naviculales;Phaeodactylaceae;Phaeodactylum
g13091.t1	clust_6386	6	Y	N	N	N	pti:PHATRDRAFT_34484	hypothetical protein						B7FW61						_GAP_||PF00226||_GAP_	_GAP_||DnaJ domain||_GAP_				0	2139	0.0188614	68	unmethylated	ND	ND	ND	Eukaryota;Bacillariophyta;Bacillariophyceae;Naviculales;Phaeodactylaceae;Phaeodactylum
g1874.t1	clust_4323	8	N	N	Y	N	pti:PHATRDRAFT_43564	hRad23; RAD23; K10839 UV excision repair protein RAD23	pti04141||pti03420		K10839	UV excision repair protein RAD23	Nucleotide excision repair || Protein processing in endoplasmic reticulum	B7FSN5	KOG0011	Nucleotide excision repair factor NEF2, RAD23 component	Replication, recombination and repair	INFORMATION STORAGE AND PROCESSING	TIGR00601: rad23: UV excision repair protein Rad23 PF09280.6: XPC-binding domain PF00240.18: Ubiquitin family	_GAP_||PF09280||_GAP_||PF00627	_GAP_||XPC-binding domain||_GAP_||UBA/TS-N domain				0	5173.06	0.0186809	78	unmethylated	0.0154	82	unmethylated	Eukaryota;Bacillariophyta;Bacillariophyceae;Naviculales;Phaeodactylaceae;Phaeodactylum
g10104.t1	clust_20529	1	Y	N	N	N													PF10338.4: Protein of unknown function (DUF2423)	PF10338||_GAP_	Protein of unknown function (DUF2423)||_GAP_				0	7542.67	0.0186213	42	unmethylated	0.0383	45	unmethylated	Eukaryota;Bacillariophyta;Bacillariophyceae;Naviculales;Phaeodactylaceae;Phaeodactylum
g15047.t1	clust_3535	8	Y	N	N	N	pti:PHATRDRAFT_48320	hypothetical protein						B7G6Q8					PF05721.8: Phytanoyl-CoA dioxygenase (PhyH)	_GAP_||PF05721||_GAP_	_GAP_||Phytanoyl-CoA dioxygenase (PhyH)||_GAP_				0	1631.39	0.0185783	168	unmethylated	ND	ND	ND	Eukaryota;Bacillariophyta;Bacillariophyceae;Naviculales;Phaeodactylaceae;Phaeodactylum
g821.t1	clust_8005	5	Y	N	N	N	pti:PHATRDRAFT_45420	hypothetical protein						B7FXM3											4	1901.61	0.0184797	58	unmethylated	0.0266	68	unmethylated	Eukaryota;Bacillariophyta;Bacillariophyceae;Naviculales;Phaeodactylaceae;Phaeodactylum
g9081.t1	clust_6524	6	Y	N	N	N	pti:PHATRDRAFT_31963	hypothetical protein						B7FPU2											1	2349.5	0.0182503	54	unmethylated	0.0279	65	unmethylated	Eukaryota;Bacillariophyta;Bacillariophyceae;Naviculales;Phaeodactylaceae;Phaeodactylum
g9192.t1	clust_856	17	N	N	Y	N	pti:PHATR_33484	hypothetical protein						B5Y5E8											0	473.389	0.0182425	132	unmethylated	ND	ND	ND	Eukaryota;Bacillariophyta;Bacillariophyceae;Naviculales;Phaeodactylaceae;Phaeodactylum
g13088.t1	clust_3677	8	N	Y	N	N	pti:PHATR_46903	hypothetical protein						B5Y454					PF00571.23: CBS domain PF00481.16: Protein phosphatase 2C	_GAP_||PF00571||_GAP_||PF07228	_GAP_||CBS domain||_GAP_||Stage II sporulation protein E (SpoIIE)				0	2838.33	0.0181638	198	unmethylated	0.0144	207	unmethylated	Eukaryota;Bacillariophyta;Bacillariophyceae;Naviculales;Phaeodactylaceae;Phaeodactylum
g3648.t1	clust_5580	7	N	Y	N	N	pti:PHATRDRAFT_45584	hypothetical protein						B7FY62					TIGR00880: 2_A_01_02: multidrug resistance protein PF07690.11: Major Facilitator Superfamily	_GAP_||PF07690||_GAP_	_GAP_||Major Facilitator Superfamily||_GAP_			MFS	10	2986.17	0.0180996	208	unmethylated	ND	ND	ND	Eukaryota;Bacillariophyta;Bacillariophyceae;Naviculales;Phaeodactylaceae;Phaeodactylum
g3941.t1	clust_4107	8	N	Y	N	N	pti:PHATRDRAFT_34920	hypothetical protein						B7FX26	KOG2134	Polynucleotide kinase 3' phosphatase	Replication, recombination and repair	INFORMATION STORAGE AND PROCESSING	TIGR01663: PNK-3Pase: polynucleotide kinase 3-phosphatase PF13671.1: AAA domain PF06414.7: Zeta toxin	_GAP_||PF13671||_GAP_	_GAP_||PF13671||_GAP_				0	901.667	0.0180748	134	unmethylated	0.0214	153	unmethylated	Eukaryota;Bacillariophyta;Bacillariophyceae;Naviculales;Phaeodactylaceae;Phaeodactylum
g4639.t1	clust_12682	3	Y	N	N	N	pti:PHATRDRAFT_36534	hypothetical protein						B7G1M1					PF03942.10: DTW domain	_GAP_||PF13508||_GAP_||PF03942	_GAP_||Acetyltransferase (GNAT) domain||_GAP_||DTW domain				0	998.167	0.0179459	92	unmethylated	ND	ND	ND	Eukaryota;Bacillariophyta;Bacillariophyceae;Naviculales;Phaeodactylaceae;Phaeodactylum
g30643.t1	clust_11764	3	Y	N	N	N	pti:PHATR_43819	hypothetical protein						B5Y4F4											0	59.8333	0.0177495	81	unmethylated	ND	ND	ND	Eukaryota;Bacillariophyta;Bacillariophyceae;Naviculales;Phaeodactylaceae;Phaeodactylum
g15846.t1	clust_2588	9	N	Y	N	N	pti:PHATRDRAFT_46613	hypothetical protein						B7G1V4					TIGR01744: XPRTase: xanthine phosphoribosyltransferase PF00156.22: Phosphoribosyl transferase domain	_GAP_||PF00156||_GAP_	_GAP_||Phosphoribosyl transferase domain||_GAP_				0	2360.5	0.0175378	310	unmethylated	ND	ND	ND	Eukaryota;Bacillariophyta;Bacillariophyceae;Naviculales;Phaeodactylaceae;Phaeodactylum
g3228.t1	clust_7926	5	N	Y	N	N	pti:PHATRDRAFT_43646	hypothetical protein						B7FSZ6	KOG4686	Predicted sugar transporter	Carbohydrate transport and metabolism	METABOLISM	TIGR00893: 2A0114: D-galactonate transporter PF07690.11: Major Facilitator Superfamily PF00083.19: Sugar (and other) transporter	_GAP_||PF07690	_GAP_||Major Facilitator Superfamily			MFS	8	2004.11	0.0171678	192	unmethylated	0.0126	206	unmethylated	Eukaryota;Bacillariophyta;Bacillariophyceae;Naviculales;Phaeodactylaceae;Phaeodactylum
g6081.t1	clust_299	35	N	Y	N	N	pti:PHATR_46742	hypothetical protein						B5Y3N0					PF00153.22: Mitochondrial carrier protein	_GAP_||PF00153	_GAP_||Mitochondrial carrier protein				0	8015	0.0169642	166	unmethylated	0.0146	181	unmethylated	Eukaryota;Bacillariophyta;Bacillariophyceae;Naviculales;Phaeodactylaceae;Phaeodactylum
g14996.t1	clust_521	24	N	N	Y	N	pti:PHATRDRAFT_46470	hypothetical protein						B7G1C2											0	5034	0.0166494	182	unmethylated	0.0196	193	unmethylated	Eukaryota;Bacillariophyta;Bacillariophyceae;Naviculales;Phaeodactylaceae;Phaeodactylum
g24024.t1	clust_8090	5	N	N	Y	N	tps:THAPSDRAFT_2321	hypothetical protein						B8BU12					TIGR01388: rnd: ribonuclease D PF01612.15: 3-5 exonuclease	_GAP_||PF01612||_GAP_	_GAP_||3'-5' exonuclease||_GAP_				1	699.833	0.0166473	68	unmethylated	0.0333	71	unmethylated	Eukaryota;Bacillariophyta;Bacillariophyceae;Naviculales;Phaeodactylaceae;Phaeodactylum
g7982.t1	clust_1320	13	N	Y	N	N													TIGR02540: gpx7: putative glutathione peroxidase Gpx7 PF00255.14: Glutathione peroxidase	_GAP_||PF00255||_GAP_	_GAP_||Glutathione peroxidase||_GAP_				0	6032.11	0.0161058	134	unmethylated	ND	ND	ND	Eukaryota;Bacillariophyta;Bacillariophyceae;Naviculales;Phaeodactylaceae;Phaeodactylum
g3922.t1	clust_7901	5	Y	N	N	N	pti:PHATRDRAFT_bd18	hypothetical protein						B7S3R2	KOG0236	Sulfate/bicarbonate/oxalate exchanger SAT-1 and related transporters (SLC26 family)	Inorganic ion transport and metabolism	METABOLISM	TIGR00815: sulP: sulfate permease PF00916.15: Sulfate transporter family PF13792.1: Sulfate transporter N-terminal domain with GLY motif	_GAP_||PF13792||_GAP_||PF00916||_GAP_||PF01740||_GAP_	_GAP_||PF13792||_GAP_||Sulfate transporter family||_GAP_||STAS domain||_GAP_	_GAP_||TIGR00815||_GAP_	_GAP_||sulfate permease||_GAP_	SulP	12	1801.11	0.0158597	226	unmethylated	ND	ND	ND	Eukaryota;Bacillariophyta;Bacillariophyceae;Naviculales;Phaeodactylaceae;Phaeodactylum
g9873.t1	clust_1749	11	Y	N	N	N	pti:PHATRDRAFT_48934	hypothetical protein						B7G8X5						PF01062||_GAP_	Bestrophin||_GAP_				2	1718.78	0.0158219	142	unmethylated	ND	ND	ND	Eukaryota;Bacillariophyta;Bacillariophyceae;Naviculales;Phaeodactylaceae;Phaeodactylum
g4809.t1	clust_1751	11	Y	N	N	N	pti:PHATRDRAFT_48777	hypothetical protein						B7G8C1					PF00160.16: Cyclophilin type peptidyl-prolyl cis-trans isomerase/CLD	_GAP_||PF00160	_GAP_||Cyclophilin type peptidyl-prolyl cis-trans isomerase/CLD				1	1106.22	0.0150747	92	unmethylated	ND	ND	ND	Eukaryota;Bacillariophyta;Bacillariophyceae;Naviculales;Phaeodactylaceae;Phaeodactylum
g11817.t1	clust_7615	5	Y	N	N	N	pti:PHATR_33412	hypothetical protein						B5Y579					PF13640.1: 2OG-Fe(II) oxygenase superfamily						0	2266.67	0.0148721	86	unmethylated	0.0126	95	unmethylated	Eukaryota;Bacillariophyta;Bacillariophyceae;Naviculales;Phaeodactylaceae;Phaeodactylum
g6369.t1	clust_6624	6	Y	N	N	N	pti:PHATRDRAFT_38769	hypothetical protein						B7G6S8											1	648.5	0.0141941	52	unmethylated	ND	ND	ND	Eukaryota;Bacillariophyta;Bacillariophyceae;Naviculales;Phaeodactylaceae;Phaeodactylum
g838.t1	clust_7950	5	Y	N	N	N	pti:PHATRDRAFT_42779	hypothetical protein						B7FPI6					PF08718.6: Glycolipid transfer protein (GLTP)	_GAP_||PF08718||_GAP_	_GAP_||Glycolipid transfer protein (GLTP)||_GAP_				3	2654.56	0.0140616	234	unmethylated	0.0104	249	unmethylated	Eukaryota;Bacillariophyta;Bacillariophyceae;Naviculales;Phaeodactylaceae;Phaeodactylum
g8444.t1	clust_877	17	N	N	Y	N	pti:PHATRDRAFT_41359	hypothetical protein						B7GE08					PF02714.10: Domain of unknown function DUF221 PF04547.7: Calcium-activated chloride channel						8	3010.78	0.0139227	103	unmethylated	0.0121	108	unmethylated	Eukaryota;Bacillariophyta;Bacillariophyceae;Naviculales;Phaeodactylaceae;Phaeodactylum
g23857.t1	clust_5811	7	N	Y	N	N	pti:PHATRDRAFT_42611	hypothetical protein						B7FNX6											1	1064.39	0.0133874	116	unmethylated	ND	ND	ND	Eukaryota;Bacillariophyta;Bacillariophyceae;Naviculales;Phaeodactylaceae;Phaeodactylum
g1839.t1	clust_5681	7	N	Y	N	N	tps:THAPSDRAFT_7800	hypothetical protein						B8C7J8					PF00069.20: Protein kinase domain	_GAP_||PF00069	_GAP_||Protein kinase domain				0	2570.89	0.0131532	464	unmethylated	0.0126	471	unmethylated	Eukaryota;Bacillariophyta;Bacillariophyceae;Naviculales;Phaeodactylaceae;Phaeodactylum
g22688.t1	clust_6848	6	Y	N	N	N	pti:PHATRDRAFT_37848	hypothetical protein						B7G478					PF00622.23: SPRY domain						0	5447.83	0.0128096	102	unmethylated	ND	ND	ND	Eukaryota;Bacillariophyta;Bacillariophyceae;Naviculales;Phaeodactylaceae;Phaeodactylum
g1968.t1	clust_7959	5	Y	N	N	N	pti:PHATRDRAFT_48876	hypothetical protein						B7G8P3	KOG0055	Multidrug/pheromone exporter, ABC superfamily	Secondary metabolites biosynthesis, transport and catabolism	METABOLISM	TIGR02204: MsbA_rel: ABC transporter, permease/ATP-binding protein	_GAP_||PF00005||_GAP_	_GAP_||ABC transporter||_GAP_			ABC	1	1675.72	0.0126221	444	unmethylated	0.012	454	unmethylated	Eukaryota;Bacillariophyta;Bacillariophyceae;Naviculales;Phaeodactylaceae;Phaeodactylum
g23239.t1	clust_3007	9	Y	N	N	N	pti:PHATRDRAFT_48885	hypothetical protein						B7G8Q5					PF02985.17: HEAT repeat PF13646.1: HEAT repeats	_GAP_||PF02985||_GAP_	_GAP_||HEAT repeat||_GAP_				0	533.111	0.012605	34	unmethylated	0.00208	37	unmethylated	Eukaryota;Bacillariophyta;Bacillariophyceae;Naviculales;Phaeodactylaceae;Phaeodactylum
g30321.t1	clust_15432	2	Y	N	N	N	cre:CHLREDRAFT_190735	RAD51; DNA recombination protein; K04482 DNA repair protein RAD51	cre03440		K04482	DNA repair protein RAD51	Homologous recombination || Fanconi anemia pathway || Pathways in cancer || Pancreatic cancer	Q6Q242	KOG1433	DNA repair protein RAD51/RHP55	Replication, recombination and repair	INFORMATION STORAGE AND PROCESSING	TIGR02239: recomb_RAD51: DNA repair protein RAD51 PF08423.6: Rad51 PF13481.1: AAA domain						0	334.056	0.0116733	42	unmethylated	0.00432	53	unmethylated	Eukaryota;Bacillariophyta;Bacillariophyceae;Naviculales;Phaeodactylaceae;Phaeodactylum
g9002.t1	clust_1214	14	N	Y	N	N	pti:PHATR_44028	hypothetical protein						B5Y545					PF01764.20: Lipase (class 3)	_GAP_||PF01764||_GAP_	_GAP_||Lipase (class 3)||_GAP_				0	2938.33	0.0115088	158	unmethylated	ND	ND	ND	Eukaryota;Bacillariophyta;Bacillariophyceae;Naviculales;Phaeodactylaceae;Phaeodactylum
g9794.t1	clust_3889	8	N	Y	N	N	pti:PHATRDRAFT_6288	hypothetical protein; K07015			K07015			B7FPS6	KOG2961	Predicted hydrolase (HAD superfamily)	General function prediction only	POORLY CHARACTERIZED	TIGR01668: YqeG_hyp_ppase: HAD phosphatase, family IIIA PF09419.5: Mitochondrial PGP phosphatase	PF09419||_GAP_	Protein of unknown function ||_GAP_	TIGR01668||_GAP_	HAD phosphatase, family IIIA||_GAP_		0	2116.94	0.0110174	110	unmethylated	0.0118	122	unmethylated	Eukaryota;Bacillariophyta;Bacillariophyceae;Naviculales;Phaeodactylaceae;Phaeodactylum
g15941.t1	clust_3473	8	N	Y	N	N	tps:THAPSDRAFT_261734	hypothetical protein						B8BXG1					TIGR01993: Pyr-5-nucltdase: pyrimidine 5-nucleotidase PF13419.1: Haloacid dehalogenase-like hydrolase	_GAP_||PF13419||_GAP_	_GAP_||PF13419||_GAP_				0	654.444	0.0109375	24	unmethylated	0.00516	25	unmethylated	Eukaryota;Bacillariophyta;Bacillariophyceae;Naviculales;Phaeodactylaceae;Phaeodactylum
g1262.t1	clust_7991	5	Y	N	N	N	pti:PHATR_54187	hypothetical protein						B5Y5B7					TIGR00400: mgtE: magnesium transporter PF01769.11: Divalent cation transporter	_GAP_||PF01769	_GAP_||Divalent cation transporter			MgtE	4	1390.89	0.0104468	119	unmethylated	0.00276	126	unmethylated	Eukaryota;Bacillariophyta;Bacillariophyceae;Naviculales;Phaeodactylaceae;Phaeodactylum
g30777.t1	clust_2132	10	N	N	Y	N	pti:PHATRDRAFT_31322	hypothetical protein						B7GEH1					PF00036.27: EF hand PF13499.1: EF-hand domain pair						2	150.444	0.0102931	44	unmethylated	ND	ND	ND	Eukaryota;Bacillariophyta;Bacillariophyceae;Naviculales;Phaeodactylaceae;Phaeodactylum
g20733.t1	clust_297	35	N	Y	N	N	pti:PHATRDRAFT_47043	hypothetical protein						B7G294	KOG1552	Predicted alpha/beta hydrolase	General function prediction only	POORLY CHARACTERIZED	PF12695.2: Alpha/beta hydrolase family PF12697.2: Alpha/beta hydrolase family	PF12695||_GAP_	PF12695||_GAP_				0	767.167	0.0102306	62	unmethylated	0.00429	67	unmethylated	Eukaryota;Bacillariophyta;Bacillariophyceae;Naviculales;Phaeodactylaceae;Phaeodactylum
g6470.t1	clust_20764	1	Y	N	N	N																			0	816.333	0.0100761	112	unmethylated	0.0023	123	unmethylated	Eukaryota;Bacillariophyta;Bacillariophyceae;Naviculales;Phaeodactylaceae;Phaeodactylum
g21415.t1	clust_441	26	N	N	Y	N	pti:PHATRDRAFT_47698	hypothetical protein						B7G4K8					PF00069.20: Protein kinase domain PF07714.12: Protein tyrosine kinase	_GAP_||PF00069	_GAP_||Protein kinase domain				1	121.333	0.0100449	45	unmethylated	0.00225	47	unmethylated	Eukaryota;Bacillariophyta;Bacillariophyceae;Naviculales;Phaeodactylaceae;Phaeodactylum
g2852.t1	clust_12809	3	Y	N	N	N	pti:PHATRDRAFT_38965	hypothetical protein						B7G7C1											0	1428.06	0.0100053	100	unmethylated	ND	ND	ND	Eukaryota;Bacillariophyta;Bacillariophyceae;Naviculales;Phaeodactylaceae;Phaeodactylum
g816.t1	clust_107	77	N	N	N	Y	pti:PHATRDRAFT_50486	hypothetical protein						B7GE91											0	1300.44	0.00999804	112	unmethylated	0.0102	126	unmethylated	Eukaryota;Bacillariophyta;Bacillariophyceae;Naviculales;Phaeodactylaceae;Phaeodactylum
g4072.t1	clust_9802	4	Y	N	N	N																			0	225.333	0.00925926	36	unmethylated	ND	ND	ND	Eukaryota;Bacillariophyta;Bacillariophyceae;Naviculales;Phaeodactylaceae;Phaeodactylum
g13758.t1	clust_4949	7	Y	N	N	N	pti:PHATR_43919	hypothetical protein						B5Y4S0					PF00850.14: Histone deacetylase domain	PF00850	Histone deacetylase domain				0	1224.78	0.008931	142	unmethylated	ND	ND	ND	Eukaryota;Bacillariophyta;Bacillariophyceae;Naviculales;Phaeodactylaceae;Phaeodactylum
g19601.t1	clust_196	49	Y	N	N	N	pti:PHATRDRAFT_11472	hypothetical protein						B7FW83					PF09811.4: Essential protein Yae1, N terminal						0	5334.22	0.00892857	16	unmethylated	ND	ND	ND	Eukaryota;Bacillariophyta;Bacillariophyceae;Naviculales;Phaeodactylaceae;Phaeodactylum
g31854.t1	clust_2531	9	N	N	Y	N	pti:PHATRDRAFT_25183	hypothetical protein						B7FRY0					TIGR00670: asp_carb_tr: aspartate carbamoyltransferase PF02729.16: Aspartate/ornithine carbamoyltransferase, carbamoyl-P binding domain PF00185.19: Aspartate/ornithine carbamoyltransferase, Asp/Orn binding domain	PF02729	Aspartate/ornithine carbamoyltransferase, carbamoyl-P binding domain				0	255.111	0.00873281	39	unmethylated	ND	ND	ND	Eukaryota;Bacillariophyta;Bacillariophyceae;Naviculales;Phaeodactylaceae;Phaeodactylum
g5488.t1	clust_947	16	Y	N	N	N	pti:PHATRDRAFT_54749	hypothetical protein						B7G3K6											7	2224.72	0.00867804	228	unmethylated	ND	ND	ND	Eukaryota;Bacillariophyta;Bacillariophyceae;Naviculales;Phaeodactylaceae;Phaeodactylum
g30091.t1	clust_149	60	N	N	N	Y	pti:PHATRDRAFT_52058	myoA1; hypothetical protein						B7G1E5	KOG0160	Myosin class V heavy chain	Cytoskeleton	CELLULAR PROCESSES AND SIGNALING	PF00063.16: Myosin head (motor domain) PF00069.20: Protein kinase domain	_GAP_||PF00063	_GAP_||Myosin head (motor domain)				0	108.722	0.00861404	80	unmethylated	0.00246	94	unmethylated	Eukaryota;Bacillariophyta;Bacillariophyceae;Naviculales;Phaeodactylaceae;Phaeodactylum
g5560.t1	clust_7838	5	Y	N	N	N	pti:PHATRDRAFT_38917	hypothetical protein						B7G774					PF03959.8: Serine hydrolase (FSH1) PF12695.2: Alpha/beta hydrolase family	PF03959	Serine hydrolase (FSH1)				0	372.444	0.00841569	62	unmethylated	ND	ND	ND	Eukaryota;Bacillariophyta;Bacillariophyceae;Naviculales;Phaeodactylaceae;Phaeodactylum
g3261.t1	clust_6717	6	Y	N	N	N	pti:PHATRDRAFT_45238	hypothetical protein; K00783 hypothetical protein			K00783	23S rRNA (pseudouridine1915-N3)-methyltransferase [EC:2.1.1.177]		B7FWY3					TIGR00246: tRNA_RlmH_YbeA: rRNA large subunit m3Psi methyltransferase RlmH PF02590.12: Predicted SPOUT methyltransferase	_GAP_||PF02590	_GAP_||Predicted SPOUT methyltransferase				0	809.722	0.00826344	48	unmethylated	ND	ND	ND	Eukaryota;Bacillariophyta;Bacillariophyceae;Naviculales;Phaeodactylaceae;Phaeodactylum
g14530.t1	clust_5021	7	Y	N	N	N	pti:PHATRDRAFT_15417	hypothetical protein						B7G8C7	KOG3477	Putative cytochrome c oxidase, subunit COX19	Energy production and conversion	METABOLISM	PF06747.8: CHCH domain	PF06747	CHCH domain				0	860.389	0.00811999	36	unmethylated	ND	ND	ND	Eukaryota;Bacillariophyta;Bacillariophyceae;Naviculales;Phaeodactylaceae;Phaeodactylum
g29180.t1	clust_11991	3	Y	N	N	N																			0	160.667	0.00775862	58	unmethylated	0.0044	101	unmethylated	Eukaryota;Bacillariophyta;Bacillariophyceae;Naviculales;Phaeodactylaceae;Phaeodactylum
g15666.t1	clust_402	28	N	N	Y	N	pti:PHATRDRAFT_15341	hypothetical protein; K13347 peroxisomal membrane protein 2	pti04146		K13347	peroxisomal membrane protein 2	Peroxisome	B7G896	KOG1944	Peroxisomal membrane protein MPV17 and related proteins	General function prediction only	POORLY CHARACTERIZED	PF04117.7: Mpv17 / PMP22 family	_GAP_||PF04117	_GAP_||Mpv17 / PMP22 family				1	1175.89	0.00748939	54	unmethylated	ND	ND	ND	Eukaryota;Bacillariophyta;Bacillariophyceae;Naviculales;Phaeodactylaceae;Phaeodactylum
g16163.t1	clust_1044	15	N	Y	N	N	pti:PHATRDRAFT_31665	hypothetical protein						B7FP03					PF12689.2: Acid Phosphatase	_GAP_||PF12689	_GAP_||Acid Phosphatase				0	977.833	0.00696876	56	unmethylated	ND	ND	ND	Eukaryota;Bacillariophyta;Bacillariophyceae;Naviculales;Phaeodactylaceae;Phaeodactylum
g19862.t1	clust_3007	9	Y	N	N	N	pti:PHATRDRAFT_48885	hypothetical protein						B7G8Q5					PF02985.17: HEAT repeat PF13646.1: HEAT repeats	_GAP_||PF00595||_GAP_	_GAP_||PDZ domain (Also known as DHR or GLGF)||_GAP_				0	1367.56	0.00694444	36	unmethylated	0.00607	52	unmethylated	Eukaryota;Bacillariophyta;Bacillariophyceae;Naviculales;Phaeodactylaceae;Phaeodactylum
g14662.t1	clust_15719	2	Y	N	N	N	pti:PHATR_46753	hypothetical protein						B5Y3P0					PF01764.20: Lipase (class 3)	_GAP_||PF01764||_GAP_	_GAP_||Lipase (class 3)||_GAP_				1	1062.94	0.00689295	122	unmethylated	ND	ND	ND	Eukaryota;Bacillariophyta;Bacillariophyceae;Naviculales;Phaeodactylaceae;Phaeodactylum
g7927.t1	clust_5386	7	Y	N	N	N	pti:PHATRDRAFT_34931	hypothetical protein						B7FX37					PF00578.16: AhpC/TSA family	PF00578	AhpC/TSA family				0	1740.06	0.00685755	52	unmethylated	ND	ND	ND	Eukaryota;Bacillariophyta;Bacillariophyceae;Naviculales;Phaeodactylaceae;Phaeodactylum
g30383.t1	clust_2406	9	N	N	Y	N	pti:PHATRDRAFT_1199	hypothetical protein						B7G3K4					PF13516.1: Leucine Rich repeat PF12799.2: Leucine Rich repeats (2 copies)						0	221.722	0.006469	53	unmethylated	ND	ND	ND	Eukaryota;Bacillariophyta;Bacillariophyceae;Naviculales;Phaeodactylaceae;Phaeodactylum
g809.t1	clust_4005	8	Y	N	N	N	pti:PHATRDRAFT_37127	hypothetical protein						B7G275					PF13813.1: Membrane bound O-acyl transferase family						2	928.222	0.00632873	104	unmethylated	ND	ND	ND	Eukaryota;Bacillariophyta;Bacillariophyceae;Naviculales;Phaeodactylaceae;Phaeodactylum
g741.t1	clust_173	54	N	Y	N	N	pti:PHATRDRAFT_47306	hypothetical protein						B7G3X6	KOG0191	Thioredoxin/protein disulfide isomerase	Posttranslational modification, protein turnover, chaperones	CELLULAR PROCESSES AND SIGNALING	TIGR01130: ER_PDI_fam: protein disulfide isomerases PF00085.15: Thioredoxin	_GAP_||PF00085||_GAP_	_GAP_||Thioredoxin||_GAP_				0	1386.28	0.00622609	54	unmethylated	0.00184	64	unmethylated	Eukaryota;Bacillariophyta;Bacillariophyceae;Naviculales;Phaeodactylaceae;Phaeodactylum
g5615.t1	clust_5494	7	Y	N	N	N	pti:PHATRDRAFT_34177	hypothetical protein						B7FUY4											1	2063.17	0.00602295	56	unmethylated	0.00259	65	unmethylated	Eukaryota;Bacillariophyta;Bacillariophyceae;Naviculales;Phaeodactylaceae;Phaeodactylum
g31999.t1	clust_365	30	N	N	Y	N	tps:THAPSDRAFT_39710	hypothetical protein; K06942			K06942			B8BVS4					TIGR00092: TIGR00092: GTP-binding protein YchF PF06071.8: Protein of unknown function (DUF933) PF01926.18: 50S ribosome-binding GTPase	_GAP_||PF01926	_GAP_||GTPase of unknown function				0	130.167	0.00595238	24	unmethylated	ND	ND	ND	Eukaryota;Bacillariophyta;Bacillariophyceae;Naviculales;Phaeodactylaceae;Phaeodactylum
g14053.t1	clust_15774	2	Y	N	N	N	pti:PHATRDRAFT_31810	hypothetical protein						B7FPE6											0	985.778	0.00574866	34	unmethylated	0.00286	41	unmethylated	Eukaryota;Bacillariophyta;Bacillariophyceae;Naviculales;Phaeodactylaceae;Phaeodactylum
g24801.t1	clust_3072	9	Y	N	N	N													PF13417.1: Glutathione S-transferase, N-terminal domain PF13409.1: Glutathione S-transferase, N-terminal domain						2	363.556	0.00569801	39	unmethylated	ND	ND	ND	Eukaryota;Bacillariophyta;Bacillariophyceae;Naviculales;Phaeodactylaceae;Phaeodactylum
g6270.t1	clust_6627	6	Y	N	N	N	pti:PHATRDRAFT_16509	hypothetical protein						B7GCL4					PF05347.10: Complex 1 protein (LYR family) PF13232.1: Complex1_LYR-like	PF05347||_GAP_	Complex 1 protein (LYR family)||_GAP_				0	217.389	0.0054161	48	unmethylated	0.00293	61	unmethylated	Eukaryota;Bacillariophyta;Bacillariophyceae;Naviculales;Phaeodactylaceae;Phaeodactylum
g15748.t1	clust_15640	2	Y	N	N	N	pti:PHATRDRAFT_45933	hypothetical protein						B7FZ74											2	1042	0.00536243	26	unmethylated	ND	ND	ND	Eukaryota;Bacillariophyta;Bacillariophyceae;Naviculales;Phaeodactylaceae;Phaeodactylum
g14847.t1	clust_6307	6	Y	N	N	N	pti:PHATRDRAFT_12535	hypothetical protein						B7FZL0					PF06842.7: Protein of unknown function (DUF1242)	PF06842	Protein of unknown function (DUF1242)				2	707.778	0.00527287	44	unmethylated	ND	ND	ND	Eukaryota;Bacillariophyta;Bacillariophyceae;Naviculales;Phaeodactylaceae;Phaeodactylum
g882.t1	clust_385	29	N	N	Y	N	pti:PHATRDRAFT_44303	hypothetical protein						B7FTM8											0	1282.22	0.00527198	84	unmethylated	ND	ND	ND	Eukaryota;Bacillariophyta;Bacillariophyceae;Naviculales;Phaeodactylaceae;Phaeodactylum
g19014.t1	clust_2324	10	Y	N	N	N	pti:PHATRDRAFT_45097	hypothetical protein						B7FWG2					PF14226.1: non-haem dioxygenase in morphine synthesis N-terminal PF03171.15: 2OG-Fe(II) oxygenase superfamily	PF14226	PF14226				0	649.389	0.00490414	34	unmethylated	ND	ND	ND	Eukaryota;Bacillariophyta;Bacillariophyceae;Naviculales;Phaeodactylaceae;Phaeodactylum
g20050.t1	clust_10128	4	Y	N	N	N													PF09313.6: Domain of unknown function (DUF1971)	_GAP_||PF09313	_GAP_||Domain of unknown function (DUF1971)				1	3031.67	0.00483198	64	unmethylated	ND	ND	ND	Eukaryota;Bacillariophyta;Bacillariophyceae;Naviculales;Phaeodactylaceae;Phaeodactylum
g6895.t1	clust_7794	5	Y	N	N	N																			0	719.611	0.00462188	70	unmethylated	ND	ND	ND	Eukaryota;Bacillariophyta;Bacillariophyceae;Naviculales;Phaeodactylaceae;Phaeodactylum
g9540.t1	clust_7704	5	Y	N	N	N	pti:PHATRDRAFT_32772	hypothetical protein						B7FSK9					PF10294.4: Putative methyltransferase	_GAP_||PF10294||_GAP_	_GAP_||Putative methyltransferase||_GAP_				0	1407.5	0.0043998	72	unmethylated	ND	ND	ND	Eukaryota;Bacillariophyta;Bacillariophyceae;Naviculales;Phaeodactylaceae;Phaeodactylum
g6234.t1	clust_6629	6	Y	N	N	N	hch:HCH_04786	hypothetical protein						Q2SCZ4											1	2999.56	0.00427449	100	unmethylated	ND	ND	ND	Eukaryota;Bacillariophyta;Bacillariophyceae;Naviculales;Phaeodactylaceae;Phaeodactylum
g23059.t1	clust_16837	2	Y	N	N	N	pti:PHATRDRAFT_41243	hypothetical protein						B7GDP6					TIGR02409: carnitine_bodg: gamma-butyrobetaine hydroxylase PF02668.11: Taurine catabolism dioxygenase TauD, TfdA family	_GAP_||PF02668	_GAP_||Taurine catabolism dioxygenase TauD, TfdA family				0	151.5	0.00400641	52	unmethylated	0.003	56	unmethylated	Eukaryota;Bacillariophyta;Bacillariophyceae;Naviculales;Phaeodactylaceae;Phaeodactylum
g30538.t1	clust_1368	13	N	N	Y	N													TIGR03376: glycerol3P_DH: glycerol-3-phosphate dehydrogenase (NAD(+)) PF07479.9: NAD-dependent glycerol-3-phosphate dehydrogenase C-terminus PF01210.18: NAD-dependent glycerol-3-phosphate dehydrogenase N-terminus						1	189.111	0.0037037	54	unmethylated	0.00314	74	unmethylated	Eukaryota;Bacillariophyta;Bacillariophyceae;Naviculales;Phaeodactylaceae;Phaeodactylum
g25388.t1	clust_618	21	N	N	Y	N	pti:PHATRDRAFT_48806	hypothetical protein						B7G8F6					PF07059.7: Protein of unknown function (DUF1336)	PF07059||_GAP_	Protein of unknown function (DUF1336)||_GAP_				0	358.778	0.00357143	20	unmethylated	0	26	unmethylated	Eukaryota;Bacillariophyta;Bacillariophyceae;Naviculales;Phaeodactylaceae;Phaeodactylum
g12125.t1	clust_9343	4	Y	N	N	N	pti:PHATRDRAFT_49812	hypothetical protein						B7GBJ1											1	2802.17	0.00346902	40	unmethylated	0.00273	47	unmethylated	Eukaryota;Bacillariophyta;Bacillariophyceae;Naviculales;Phaeodactylaceae;Phaeodactylum
g4240.t1	clust_196	49	Y	N	N	N	pti:PHATRDRAFT_11472	hypothetical protein						B7FW83					PF09811.4: Essential protein Yae1, N terminal						0	3456.94	0.00326797	18	unmethylated	0.00132	21	unmethylated	Eukaryota;Bacillariophyta;Bacillariophyceae;Naviculales;Phaeodactylaceae;Phaeodactylum
g8667.t1	clust_6452	6	Y	N	N	N	pti:PHATRDRAFT_50627	hypothetical protein						B7GER3											8	2299.33	0.00326788	138	unmethylated	0.00355	146	unmethylated	Eukaryota;Bacillariophyta;Bacillariophyceae;Naviculales;Phaeodactylaceae;Phaeodactylum
g12706.t1	clust_7515	5	N	N	Y	N	olu:OSTLU_32204	hypothetical protein						A4RZ02											0	387.944	0.002849	54	unmethylated	0.00126	66	unmethylated	Eukaryota;Bacillariophyta;Bacillariophyceae;Naviculales;Phaeodactylaceae;Phaeodactylum
g11162.t1	clust_3377	8	Y	N	N	N	pti:PHATRDRAFT_48485	hypothetical protein						B7G7B1											0	37.9444	0.0026455	54	unmethylated	0.00846	65	unmethylated	Eukaryota;Bacillariophyta;Bacillariophyceae;Naviculales;Phaeodactylaceae;Phaeodactylum
g23122.t1	clust_16841	2	Y	N	N	N	pti:PHATRDRAFT_50060	hypothetical protein						B7GCS7											0	500.333	0.0024359	100	unmethylated	0.00121	105	unmethylated	Eukaryota;Bacillariophyta;Bacillariophyceae;Naviculales;Phaeodactylaceae;Phaeodactylum
g23360.t1	clust_16837	2	Y	N	N	N	pti:PHATRDRAFT_41243	hypothetical protein						B7GDP6					TIGR02409: carnitine_bodg: gamma-butyrobetaine hydroxylase PF02668.11: Taurine catabolism dioxygenase TauD, TfdA family	_GAP_||PF02668	_GAP_||Taurine catabolism dioxygenase TauD, TfdA family				0	250.944	0.00243056	60	unmethylated	ND	ND	ND	Eukaryota;Bacillariophyta;Bacillariophyceae;Naviculales;Phaeodactylaceae;Phaeodactylum
g6561.t1	clust_175	53	N	N	Y	N	pti:PHATRDRAFT_44331	hypothetical protein						B7FTR1					TIGR01557: myb_SHAQKYF: myb-like DNA-binding domain, SHAQKYF class PF00249.26: Myb-like DNA-binding domain	PF00249||_GAP_	Myb-like DNA-binding domain||_GAP_	TIGR01557||_GAP_	myb-like DNA-binding domain, SHAQKYF class||_GAP_		0	271.778	0.00210813	56	unmethylated	0.00442	64	unmethylated	Eukaryota;Bacillariophyta;Bacillariophyceae;Naviculales;Phaeodactylaceae;Phaeodactylum
g21412.t1	clust_441	26	N	N	Y	N	pti:PHATRDRAFT_47698	hypothetical protein						B7G4K8					PF00069.20: Protein kinase domain PF07714.12: Protein tyrosine kinase	_GAP_||PF00069	_GAP_||Protein kinase domain				1	124.5	0.00189394	48	unmethylated	0.000966	45	unmethylated	Eukaryota;Bacillariophyta;Bacillariophyceae;Naviculales;Phaeodactylaceae;Phaeodactylum
g5383.t1	clust_7847	5	Y	N	N	N	pti:PHATRDRAFT_39366	hypothetical protein						B7G8G0											2	1574.17	0.00120192	52	unmethylated	ND	ND	ND	Eukaryota;Bacillariophyta;Bacillariophyceae;Naviculales;Phaeodactylaceae;Phaeodactylum
g22189.t1	clust_6854	6	Y	N	N	N	pti:PHATRDRAFT_33016	hypothetical protein						B7FTA1	KOG2313	Stress-induced protein UVI31+	Signal transduction mechanisms	CELLULAR PROCESSES AND SIGNALING	PF01722.13: BolA-like protein	_GAP_||PF01722	_GAP_||BolA-like protein				0	982.333	0.00114416	46	unmethylated	ND	ND	ND	Eukaryota;Bacillariophyta;Bacillariophyceae;Naviculales;Phaeodactylaceae;Phaeodactylum
g13167.t1	clust_11874	3	Y	N	N	N	pti:PHATRDRAFT_54591	Sec7D; hypothetical protein						B7G1F2	KOG0929	Guanine nucleotide exchange factor	Intracellular trafficking, secretion, and vesicular transport	CELLULAR PROCESSES AND SIGNALING	PF01369.15: Sec7 domain PF12783.2: Guanine nucleotide exchange factor in Golgi transport N-terminal	_GAP_||PF09324||_GAP_	_GAP_||Domain of unknown function (DUF1981)||_GAP_				0	2003.39	0	10	unmethylated	0	9	unmethylated	Eukaryota;Bacillariophyta;Bacillariophyceae;Naviculales;Phaeodactylaceae;Phaeodactylum
g22922.t1	clust_1511	12	N	N	Y	N	pti:PHATRDRAFT_45558	hypothetical protein						B7FY33					TIGR00899: 2A0120: sugar efflux transporter PF07690.11: Major Facilitator Superfamily	_GAP_||PF07690	_GAP_||Major Facilitator Superfamily			MFS	12	3818	0	8	unmethylated	0	6	unmethylated	Eukaryota;Bacillariophyta;Bacillariophyceae;Naviculales;Phaeodactylaceae;Phaeodactylum
g22186.t1	clust_18	228	N	N	Y	N	pti:PHATRDRAFT_47179	hypothetical protein						B7G2R9					PF00176.18: SNF2 family N-terminal domain PF00271.26: Helicase conserved C-terminal domain	PF00176||_GAP_||PF00271||_GAP_	SNF2 family N-terminal domain||_GAP_||Helicase conserved C-terminal domain||_GAP_				0	2348.44	0	3	unmethylated	0	2	unmethylated	Eukaryota;Bacillariophyta;Bacillariophyceae;Naviculales;Phaeodactylaceae;Phaeodactylum
g25327.t1	clust_3116	9	Y	N	N	N	pti:PHATR_36992	hypothetical protein						B5Y483					PF04230.8: Polysaccharide pyruvyl transferase	_GAP_||PF04230||_GAP_	_GAP_||Polysaccharide pyruvyl transferase||_GAP_				1	2793.94	0	9	unmethylated	0	7	unmethylated	Eukaryota;Bacillariophyta;Bacillariophyceae;Naviculales;Phaeodactylaceae;Phaeodactylum
g13587.t1	clust_4791	7	Y	N	N	N	pti:PHATRDRAFT_50123	hypothetical protein						B7GD14					PF00520.26: Ion transport protein	_GAP_||PF00520||_GAP_	_GAP_||Ion transport protein||_GAP_			VIC	4	448.056	0	1	unmethylated	0	1	unmethylated	Eukaryota;Bacillariophyta;Bacillariophyceae;Naviculales;Phaeodactylaceae;Phaeodactylum
g25351.t1	clust_6827	6	Y	N	N	N	pti:PHATRDRAFT_49668	hypothetical protein						B7GBD9											0	1154.39	0	15	unmethylated	0	13	unmethylated	Eukaryota;Bacillariophyta;Bacillariophyceae;Naviculales;Phaeodactylaceae;Phaeodactylum
g25338.t1	clust_778	18	N	N	Y	N	pti:PHATRDRAFT_34120	hypothetical protein						B7FUS9					TIGR01182: eda: 2-dehydro-3-deoxyphosphogluconate aldolase/4-hydroxy-2-oxoglutarate aldolase PF01081.14: KDPG and KHG aldolase	_GAP_||PF01081	_GAP_||KDPG and KHG aldolase				0	3088.39	0	3	unmethylated	0	5	unmethylated	Eukaryota;Bacillariophyta;Bacillariophyceae;Naviculales;Phaeodactylaceae;Phaeodactylum
g18400.t1	clust_8765	4	Y	N	N	N	pti:PHATRDRAFT_40677	hypothetical protein						B7GC42					PF02138.13: Beige/BEACH domain PF00400.27: WD domain, G-beta repeat						0	318.611	0	5	unmethylated	0	6	unmethylated	Eukaryota;Bacillariophyta;Bacillariophyceae;Naviculales;Phaeodactylaceae;Phaeodactylum
g15934.t1	clust_9071	4	Y	N	N	N	pti:PHATRDRAFT_44502	hypothetical protein; K13103 tuftelin-interacting protein 11			K13103	tuftelin-interacting protein 11		B7FUC1					PF07842.7: GC-rich sequence DNA-binding factor-like protein PF01585.18: G-patch domain	_GAP_||PF01585||_GAP_||PF07842||_GAP_	_GAP_||G-patch domain||_GAP_||GC-rich sequence DNA-binding factor-like protein||_GAP_				0	904.167	0	2	unmethylated	0	8	unmethylated	Eukaryota;Bacillariophyta;Bacillariophyceae;Naviculales;Phaeodactylaceae;Phaeodactylum
g15854.t1	clust_2063	10	Y	N	N	N	pti:PHATRDRAFT_46136	hypothetical protein						B7G067					PF01148.15: Cytidylyltransferase family	PF01148	Cytidylyltransferase family				6	1473.67	0	12	unmethylated	0.00229	19	unmethylated	Eukaryota;Bacillariophyta;Bacillariophyceae;Naviculales;Phaeodactylaceae;Phaeodactylum
g16306.t1	clust_478	25	N	Y	N	N	pti:PHATRDRAFT_49102	hypothetical protein						B7G9H8					PF13424.1: Tetratricopeptide repeat PF13374.1: Tetratricopeptide repeat	_GAP_||PF13374||PF13424||_GAP_||PF13374||_GAP_	_GAP_||PF13374||PF13424||_GAP_||PF13374||_GAP_				0	1490.22	0	39	unmethylated	0.00885	38	unmethylated	Eukaryota;Bacillariophyta;Bacillariophyceae;Naviculales;Phaeodactylaceae;Phaeodactylum
g24226.t1	clust_2250	10	N	N	Y	N									KOG0211	Protein phosphatase 2A regulatory subunit A and related proteins	Signal transduction mechanisms	CELLULAR PROCESSES AND SIGNALING	PF02985.17: HEAT repeat PF13646.1: HEAT repeats	_GAP_||PF02985||_GAP_	_GAP_||HEAT repeat||_GAP_				0	1202.33	0	45	unmethylated	0.0142	62	unmethylated	Eukaryota;Bacillariophyta;Bacillariophyceae;Naviculales;Phaeodactylaceae;Phaeodactylum
g23219.t1	clust_1089	15	Y	N	N	N	pti:PHATRDRAFT_38120	hypothetical protein						B7G501					PF01501.15: Glycosyl transferase family 8	_GAP_||PF01501||_GAP_	_GAP_||Glycosyl transferase family 8||_GAP_				1	604.889	0	18	unmethylated	0.0208	19	unmethylated	Eukaryota;Bacillariophyta;Bacillariophyceae;Naviculales;Phaeodactylaceae;Phaeodactylum
g22216.t1	clust_6771	6	Y	N	N	N	pti:PHATRDRAFT_47780	hypothetical protein						B7G4W1					PF14305.1: TupA-like ATPgrasp	_GAP_||PF14305||_GAP_	_GAP_||PF14305||_GAP_				5	1055.61	0	22	unmethylated	0.141	33	unmethylated	Eukaryota;Bacillariophyta;Bacillariophyceae;Naviculales;Phaeodactylaceae;Phaeodactylum
g21203.t1	clust_8090	5	N	N	Y	N	tps:THAPSDRAFT_2321	hypothetical protein						B8BU12					TIGR01388: rnd: ribonuclease D PF01612.15: 3-5 exonuclease	_GAP_||PF01612||_GAP_	_GAP_||3'-5' exonuclease||_GAP_				1	478.611	0	8	unmethylated	0.5	2	unmethylated	Eukaryota;Bacillariophyta;Bacillariophyceae;Naviculales;Phaeodactylaceae;Phaeodactylum
g23167.t1	clust_1089	15	Y	N	N	N	pti:PHATRDRAFT_38120	hypothetical protein						B7G501					PF01501.15: Glycosyl transferase family 8	_GAP_||PF01501||_GAP_	_GAP_||Glycosyl transferase family 8||_GAP_				1	605.556	0	18	unmethylated	ND	ND	ND	Eukaryota;Bacillariophyta;Bacillariophyceae;Naviculales;Phaeodactylaceae;Phaeodactylum
g12696.t1	clust_196	49	Y	N	N	N	pti:PHATRDRAFT_11472	hypothetical protein						B7FW83					PF09811.4: Essential protein Yae1, N terminal						0	5549.56	0	16	unmethylated	ND	ND	ND	Eukaryota;Bacillariophyta;Bacillariophyceae;Naviculales;Phaeodactylaceae;Phaeodactylum
g14192.t1	clust_2554	9	N	N	Y	N	pti:PHATRDRAFT_32845	hypothetical protein						B7FST1					TIGR00731: ctc_TL5: ribosomal protein L25, Ctc-form						0	131.222	0	16	unmethylated	ND	ND	ND	Eukaryota;Bacillariophyta;Bacillariophyceae;Naviculales;Phaeodactylaceae;Phaeodactylum
g24800.t1	clust_3072	9	Y	N	N	N	pti:PHATRDRAFT_45400	hypothetical protein						B7FXJ8					PF13417.1: Glutathione S-transferase, N-terminal domain PF13409.1: Glutathione S-transferase, N-terminal domain	PF13417	Glutathione S-transferase, N-terminal domain				0	546.722	0	24	unmethylated	ND	ND	ND	Eukaryota;Bacillariophyta;Bacillariophyceae;Naviculales;Phaeodactylaceae;Phaeodactylum
g17949.t1	clust_3310	8	N	N	Y	N	pti:PHATRDRAFT_45808	hypothetical protein						B7FYR4					PF05050.7: Methyltransferase FkbM domain	_GAP_||PF05050	_GAP_||Protein of unknown function (DUF672)				0	1384.39	0	6	unmethylated	ND	ND	ND	Eukaryota;Bacillariophyta;Bacillariophyceae;Naviculales;Phaeodactylaceae;Phaeodactylum
g5677.t1	clust_4791	7	Y	N	N	N	pti:PHATRDRAFT_50123	hypothetical protein						B7GD14					PF00520.26: Ion transport protein	_GAP_||PF00520||_GAP_	_GAP_||Ion transport protein||_GAP_			VIC	4	462.611	0	1	unmethylated	ND	ND	ND	Eukaryota;Bacillariophyta;Bacillariophyceae;Naviculales;Phaeodactylaceae;Phaeodactylum
g15447.t1	clust_6271	6	Y	N	N	N	pti:PHATR_36847	hypothetical protein; K10845 TFIIH basal transcription factor complex TTD-A subunit	pti03420||pti03022		K10845	TFIIH basal transcription factor complex TTD-A subunit	Basal transcription factors || Nucleotide excision repair	B5Y3U5					PF06331.7: Transcription factor TFIIH complex subunit Tfb5	_GAP_||PF06331	_GAP_||Transcription factor TFIIH complex subunit Tfb5				0	1219.94	0	40	unmethylated	ND	ND	ND	Eukaryota;Bacillariophyta;Bacillariophyceae;Naviculales;Phaeodactylaceae;Phaeodactylum
g24263.t1	clust_8087	5	Y	N	N	N	pti:PHATRDRAFT_49660	macrophage migration inhibitory factor						B7GBD1	KOG1759	Macrophage migration inhibitory factor	Defense mechanisms	CELLULAR PROCESSES AND SIGNALING	PF01187.13: Macrophage migration inhibitory factor (MIF)	_GAP_||PF01187	_GAP_||Macrophage migration inhibitory factor (MIF)				0	1285.56	0	8	unmethylated	ND	ND	ND	Eukaryota;Bacillariophyta;Bacillariophyceae;Naviculales;Phaeodactylaceae;Phaeodactylum
g29749.t1	clust_4424	8	Y	N	N	N	pti:PHATRDRAFT_43729	hypothetical protein						B7FT94											0	351.667	0	3	unmethylated	ND	ND	ND	Eukaryota;Bacillariophyta;Bacillariophyceae;Naviculales;Phaeodactylaceae;Phaeodactylum
g5078.t1	clust_3246	8	Y	N	N	N													PF00665.21: Integrase core domain PF00078.22: Reverse transcriptase (RNA-dependent DNA polymerase)						0	6.33333	0.939531	102	methylated	0.931	118	methylated	Eukaryota;Bacillariophyta;Coscinodiscophyceae;Thalassiosirales;Skeletonemataceae;Skeletonema
g21035.t1	clust_209	47	N	N	Y	N	tps:THAPSDRAFT_268895	SIT1; silicic acid transporter, silicon transport						B8C2V9					TIGR00811: sit: silicon transporter PF03842.8: Silicon transporter	_GAP_||PF03842	_GAP_||Silicon transporter			Sit	4	4618.39	0.932462	12	methylated	0.954	13	methylated	Eukaryota;Bacillariophyta;Coscinodiscophyceae;Thalassiosirales;Skeletonemataceae;Skeletonema
g13049.t1	clust_120	69	N	N	Y	N	tps:THAPSDRAFT_31609	mcm5-like protein; K02209 minichromosome maintenance protein 5 (cell division control protein 46)	tps03030		K02209	DNA replication licensing factor MCM5 [EC:3.6.4.12]	DNA replication || Cell cycle || Cell cycle - yeast || Meiosis - yeast	B8BRW4	KOG0481	DNA replication licensing factor, MCM5 component	Replication, recombination and repair	INFORMATION STORAGE AND PROCESSING	PF00493.18: MCM2/3/5 family	_GAP_||PF00493||_GAP_	_GAP_||MCM2/3/5 family||_GAP_				0	2006	0.0564223	336	unmethylated	ND	ND	ND	Eukaryota;Bacillariophyta;Coscinodiscophyceae;Thalassiosirales;Skeletonemataceae;Skeletonema
g38.t1	clust_72	99	N	Y	N	N	tps:THAPS_269273	hypothetical protein						B5YNF1					PF04886.7: PT repeat PF02494.11: HYR domain						0	0.222222	ND	0	ND	0.643	4	methylated	Eukaryota;Bacillariophyta;Coscinodiscophyceae;Thalassiosirales;Thalassiosiraceae;Thalassiosira
g24646.t1	clust_238	41	N	N	Y	N	tps:THAPSDRAFT_24958	hypothetical protein						B8CD05					TIGR00257: IMPACT_YIGZ: uncharacterized protein, YigZ family PF01205.14: Uncharacterized protein family UPF0029						0	0.222222	ND	0	ND	0.667	3	methylated	Eukaryota;Bacillariophyta;Coscinodiscophyceae;Thalassiosirales;Thalassiosiraceae;Thalassiosira
g11629.t1	clust_318	33	Y	N	N	N																			0	0.0555556	ND	0	ND	0.714	1	methylated	Eukaryota;Bacillariophyta;Coscinodiscophyceae;Thalassiosirales;Thalassiosiraceae;Thalassiosira
g27065.t1	clust_12626	3	N	N	Y	N	tps:THAPSDRAFT_5699	hypothetical protein						B8C3N0					PF09668.5: Aspartyl protease PF13650.1: Aspartyl protease						0	312.833	ND	0	ND	0.75	1	methylated	Eukaryota;Bacillariophyta;Coscinodiscophyceae;Thalassiosirales;Thalassiosiraceae;Thalassiosira
g26246.t1	clust_176	53	N	N	Y	N	tps:THAPS_11039	hypothetical protein						B5YM83					PF07534.11: TLD PF02214.17: K+ channel tetramerisation domain	_GAP_||PF02214||_GAP_||PF07534||_GAP_	_GAP_||K+ channel tetramerisation domain||_GAP_||TLD||_GAP_				0	48.2778	ND	0	ND	0.75	6	methylated	Eukaryota;Bacillariophyta;Coscinodiscophyceae;Thalassiosirales;Thalassiosiraceae;Thalassiosira
g23263.t1	clust_301	35	N	Y	N	N													TIGR01464: hemE: uroporphyrinogen decarboxylase PF01208.12: Uroporphyrinogen decarboxylase (URO-D)	_GAP_||PF01208	_GAP_||Uroporphyrinogen decarboxylase (URO-D)				0	2373.61	ND	0	ND	0.75	1	methylated	Eukaryota;Bacillariophyta;Coscinodiscophyceae;Thalassiosirales;Thalassiosiraceae;Thalassiosira
g24571.t1	clust_991	16	N	N	Y	N	tps:THAPSDRAFT_13021	probable amp deaminase (EC:3.5.4.6); K01490 AMP deaminase [EC:3.5.4.6]	tps01100||tps00230||tps01110	3.5.4.6	K01490	AMP deaminase [EC:3.5.4.6]	Purine metabolism	B8BZA9	KOG1096	Adenosine monophosphate deaminase	Nucleotide transport and metabolism	METABOLISM	TIGR01429: AMP_deaminase: AMP deaminase PF00962.17: Adenosine/AMP deaminase	_GAP_||PF00962||_GAP_	_GAP_||Adenosine/AMP deaminase||_GAP_				0	1332	ND	0	ND	0.8	2	methylated	Eukaryota;Bacillariophyta;Coscinodiscophyceae;Thalassiosirales;Thalassiosiraceae;Thalassiosira
g23831.t1	clust_77	96	N	N	Y	N																			0	589.833	ND	0	ND	0.829	7	methylated	Eukaryota;Bacillariophyta;Coscinodiscophyceae;Thalassiosirales;Thalassiosiraceae;Thalassiosira
g20286.t1	clust_21	207	Y	N	N	N	tps:THAPSDRAFT_8919	hypothetical protein						B8LCB0					PF00078.22: Reverse transcriptase (RNA-dependent DNA polymerase)	PF00078||_GAP_	Reverse transcriptase (RNA-dependent DNA polymerase)||_GAP_				0	1.05556	ND	0	ND	0.96	5	methylated	Eukaryota;Bacillariophyta;Coscinodiscophyceae;Thalassiosirales;Thalassiosiraceae;Thalassiosira
g27090.t1	clust_12626	3	N	N	Y	N	tps:THAPSDRAFT_5699	hypothetical protein						B8C3N0					PF09668.5: Aspartyl protease PF13650.1: Aspartyl protease						0	309.556	ND	0	ND	1	2	methylated	Eukaryota;Bacillariophyta;Coscinodiscophyceae;Thalassiosirales;Thalassiosiraceae;Thalassiosira
g20289.t1	clust_21	207	Y	N	N	N	tps:THAPSDRAFT_8919	hypothetical protein						B8LCB0					PF00078.22: Reverse transcriptase (RNA-dependent DNA polymerase)	PF00078||_GAP_	Reverse transcriptase (RNA-dependent DNA polymerase)||_GAP_				0	1.44444	ND	0	ND	1	3	methylated	Eukaryota;Bacillariophyta;Coscinodiscophyceae;Thalassiosirales;Thalassiosiraceae;Thalassiosira
g20288.t1	clust_21	207	Y	N	N	N																			0	1.5	ND	0	ND	1	3	methylated	Eukaryota;Bacillariophyta;Coscinodiscophyceae;Thalassiosirales;Thalassiosiraceae;Thalassiosira
g25428.t1	clust_6662	6	Y	N	N	N													TIGR01075: uvrD: DNA helicase II PF00580.16: UvrD/REP helicase N-terminal domain PF02037.22: SAP domain						0	128.5	ND	0	ND	1	2	methylated	Eukaryota;Bacillariophyta;Coscinodiscophyceae;Thalassiosirales;Thalassiosiraceae;Thalassiosira
g24345.t1	clust_10033	4	N	Y	N	N	tps:THAPSDRAFT_1693	hypothetical protein						B8BRN7					PF10453.4: Nuclear fragile X mental retardation-interacting protein 1 (NUFIP1)	_GAP_||PF10453||_GAP_||PF00642||_GAP_	_GAP_||Nuclear fragile X mental retardation-interacting protein 1 (NUFIP1)||_GAP_||Zinc finger C-x8-C-x5-C-x3-H type (and similar)||_GAP_				0	1328.28	ND	0	ND	0	3	unmethylated	Eukaryota;Bacillariophyta;Coscinodiscophyceae;Thalassiosirales;Thalassiosiraceae;Thalassiosira
g23910.t1	clust_10045	4	N	N	Y	N	tps:THAPS_6838	hypothetical protein						B5YMM2					Predicted protein	_GAP_||PF12576||_GAP_	_GAP_||Protein of unknown function (DUF3754)||_GAP_				1	594.111	ND	0	ND	0	6	unmethylated	Eukaryota;Bacillariophyta;Coscinodiscophyceae;Thalassiosirales;Thalassiosiraceae;Thalassiosira
g19309.t1	clust_10065	4	N	Y	N	N	tps:THAPSDRAFT_2735	hypothetical protein						B8BV74					Predicted protein	_GAP_||PF08457||_GAP_	_GAP_||Sfi1 spindle body protein||_GAP_				0	52.3333	ND	0	ND	0	7	unmethylated	Eukaryota;Bacillariophyta;Coscinodiscophyceae;Thalassiosirales;Thalassiosiraceae;Thalassiosira
g22762.t1	clust_10071	4	N	N	Y	N	tps:THAPSDRAFT_21922	hypothetical protein						B8BYS0					Predicted protein						4	2909.83	ND	0	ND	0	8	unmethylated	Eukaryota;Bacillariophyta;Coscinodiscophyceae;Thalassiosirales;Thalassiosiraceae;Thalassiosira
g26625.t1	clust_1046	15	N	N	Y	N	tps:THAPSDRAFT_37944	hypothetical protein						B8CE98					PF02696.9: Uncharacterized ACR, YdiU/UPF0061 family						0	70.8889	ND	0	ND	0	8	unmethylated	Eukaryota;Bacillariophyta;Coscinodiscophyceae;Thalassiosirales;Thalassiosiraceae;Thalassiosira
g27263.t1	clust_1046	15	N	N	Y	N	tps:THAPSDRAFT_37944	hypothetical protein						B8CE98					PF02696.9: Uncharacterized ACR, YdiU/UPF0061 family						0	70.4444	ND	0	ND	0	7	unmethylated	Eukaryota;Bacillariophyta;Coscinodiscophyceae;Thalassiosirales;Thalassiosiraceae;Thalassiosira
g13939.t1	clust_11494	3	Y	N	N	N	dgr:Dgri_GH20493	GH20493 gene product from transcript GH20493-RA; K10268 F-box and leucine-rich repeat protein 2/20			K10268	F-box and leucine-rich repeat protein 2/20		B4J910	KOG1947	Leucine rich repeat proteins, some proteins contain F-box	General function prediction only	POORLY CHARACTERIZED	PF13516.1: Leucine Rich repeat PF12799.2: Leucine Rich repeats (2 copies)	_GAP_||PF00560||_GAP_||PF00612||_GAP_||PF00397||PF00643	_GAP_||Leucine Rich Repeat||_GAP_||IQ calmodulin-binding motif||_GAP_||WW domain||B-box zinc finger				0	17.1111	ND	0	ND	0	4	unmethylated	Eukaryota;Bacillariophyta;Coscinodiscophyceae;Thalassiosirales;Thalassiosiraceae;Thalassiosira
g24068.t1	clust_11611	3	N	N	Y	N	tps:THAPSDRAFT_3580	hypothetical protein						B8BY68					TIGR00870: trp: transient-receptor-potential calcium channel protein PF12796.2: Ankyrin repeats (3 copies) PF00023.25: Ankyrin repeat	PF12796	PF12796				0	4.66667	ND	0	ND	0	1	unmethylated	Eukaryota;Bacillariophyta;Coscinodiscophyceae;Thalassiosirales;Thalassiosiraceae;Thalassiosira
g20434.t1	clust_11728	3	Y	N	N	N													PF00628.24: PHD-finger	_GAP_||PF00628	_GAP_||PHD-finger				0	2017.06	ND	0	ND	0	7	unmethylated	Eukaryota;Bacillariophyta;Coscinodiscophyceae;Thalassiosirales;Thalassiosiraceae;Thalassiosira
g19429.t1	clust_11797	3	Y	N	N	N	tps:THAPSDRAFT_21593	hypothetical protein						B8BWS2					TIGR00046: TIGR00046: RNA methyltransferase, RsmE family PF04452.9: RNA methyltransferase						0	27.1111	ND	0	ND	0	5	unmethylated	Eukaryota;Bacillariophyta;Coscinodiscophyceae;Thalassiosirales;Thalassiosiraceae;Thalassiosira
g8705.t1	clust_11797	3	Y	N	N	N	tps:THAPSDRAFT_21593	hypothetical protein						B8BWS2					TIGR00046: TIGR00046: RNA methyltransferase, RsmE family PF04452.9: RNA methyltransferase						0	27	ND	0	ND	0	3	unmethylated	Eukaryota;Bacillariophyta;Coscinodiscophyceae;Thalassiosirales;Thalassiosiraceae;Thalassiosira
g20460.t1	clust_11816	3	Y	N	N	N																			0	73.2778	ND	0	ND	0	2	unmethylated	Eukaryota;Bacillariophyta;Coscinodiscophyceae;Thalassiosirales;Thalassiosiraceae;Thalassiosira
g23130.t1	clust_11816	3	Y	N	N	N																			0	72.2778	ND	0	ND	0	3	unmethylated	Eukaryota;Bacillariophyta;Coscinodiscophyceae;Thalassiosirales;Thalassiosiraceae;Thalassiosira
g11114.t1	clust_11888	3	N	Y	N	N	tps:THAPSDRAFT_5425	hypothetical protein						B8C2W2											1	366.889	ND	0	ND	0	1	unmethylated	Eukaryota;Bacillariophyta;Coscinodiscophyceae;Thalassiosirales;Thalassiosiraceae;Thalassiosira
g15444.t1	clust_11941	3	N	Y	N	N	tps:THAPSDRAFT_25794	hypothetical protein						B8CG03											0	3290.28	ND	0	ND	0	2	unmethylated	Eukaryota;Bacillariophyta;Coscinodiscophyceae;Thalassiosirales;Thalassiosiraceae;Thalassiosira
g21279.t1	clust_12294	3	N	N	Y	N	tps:THAPSDRAFT_4174	hypothetical protein						B8C150											0	536.167	ND	0	ND	0	6	unmethylated	Eukaryota;Bacillariophyta;Coscinodiscophyceae;Thalassiosirales;Thalassiosiraceae;Thalassiosira
g23573.t1	clust_1231	14	N	N	N	Y	tps:THAPSDRAFT_264678	NAD or nadp-dependent reductase (EC:1.6.2.4); K00327 NADPH-ferrihemoprotein reductase [EC:1.6.2.4]		1.6.2.4	K00327	NADPH-ferrihemoprotein reductase [EC:1.6.2.4]		B8CEM2	KOG1158	NADP/FAD dependent oxidoreductase	Energy production and conversion	METABOLISM	TIGR01931: cysJ: sulfite reductase [NADPH] flavoprotein, alpha-component PF00667.15: FAD binding domain PF00258.20: Flavodoxin	_GAP_||PF00258||_GAP_||PF00667||_GAP_||PF00175||_GAP_	_GAP_||Flavodoxin||_GAP_||FAD binding domain||_GAP_||Oxidoreductase NAD-binding domain ||_GAP_				1	2757.56	ND	0	ND	0	18	unmethylated	Eukaryota;Bacillariophyta;Coscinodiscophyceae;Thalassiosirales;Thalassiosiraceae;Thalassiosira
g19638.t1	clust_1240	14	N	N	Y	N	tps:THAPSDRAFT_11640	hypothetical protein						B8CF46											3	1509.11	ND	0	ND	0	1	unmethylated	Eukaryota;Bacillariophyta;Coscinodiscophyceae;Thalassiosirales;Thalassiosiraceae;Thalassiosira
g3839.t1	clust_12424	3	Y	N	N	N	tps:THAPSDRAFT_23127	hypothetical protein						B8C5W8					PF07534.11: TLD	PF07534||_GAP_	TLD||_GAP_				0	516	ND	0	ND	0	1	unmethylated	Eukaryota;Bacillariophyta;Coscinodiscophyceae;Thalassiosirales;Thalassiosiraceae;Thalassiosira
g4113.t1	clust_12725	3	N	N	Y	N	tps:THAPSDRAFT_22907	hypothetical protein						B8C3U0					Predicted protein						0	4033.28	ND	0	ND	0	3	unmethylated	Eukaryota;Bacillariophyta;Coscinodiscophyceae;Thalassiosirales;Thalassiosiraceae;Thalassiosira
g24688.t1	clust_13026	3	Y	N	N	N																			0	2768.94	ND	0	ND	0	1	unmethylated	Eukaryota;Bacillariophyta;Coscinodiscophyceae;Thalassiosirales;Thalassiosiraceae;Thalassiosira
g24903.t1	clust_13029	3	N	Y	N	N	tps:THAPSDRAFT_2237	hypothetical protein						B8BTS4											2	2577.78	ND	0	ND	0	4	unmethylated	Eukaryota;Bacillariophyta;Coscinodiscophyceae;Thalassiosirales;Thalassiosiraceae;Thalassiosira
g22817.t1	clust_13073	3	N	Y	N	N	tps:THAPSDRAFT_4215	hypothetical protein						B8C189						_GAP_||PF13516||_GAP_	_GAP_||PF13516||_GAP_				0	2.5	ND	0	ND	0	3	unmethylated	Eukaryota;Bacillariophyta;Coscinodiscophyceae;Thalassiosirales;Thalassiosiraceae;Thalassiosira
g23020.t1	clust_1376	13	N	N	Y	N	tps:THAPSDRAFT_12943	hypothetical protein; K00670 peptide alpha-N-acetyltransferase [EC:2.3.1.88]		2.3.1.88	K00670	peptide alpha-N-acetyltransferase [EC:2.3.1.88]		B8BT93	KOG1156	N-terminal acetyltransferase	Chromatin structure and dynamics	INFORMATION STORAGE AND PROCESSING	TIGR02917: PEP_TPR_lipo: putative PEP-CTERM system TPR-repeat lipoprotein PF12569.3: NMDA receptor-regulated protein 1 PF13414.1: TPR repeat	_GAP_||PF13414||_GAP_||PF12569||_GAP_	_GAP_||PF13414||_GAP_||NMDA receptor-regulated protein 1 ||_GAP_				0	1740.78	ND	0	ND	0	8	unmethylated	Eukaryota;Bacillariophyta;Coscinodiscophyceae;Thalassiosirales;Thalassiosiraceae;Thalassiosira
g20366.t1	clust_1376	13	N	N	Y	N	tps:THAPSDRAFT_12943	hypothetical protein; K00670 peptide alpha-N-acetyltransferase [EC:2.3.1.88]		2.3.1.88	K00670	peptide alpha-N-acetyltransferase [EC:2.3.1.88]		B8BT93	KOG1156	N-terminal acetyltransferase	Chromatin structure and dynamics	INFORMATION STORAGE AND PROCESSING	TIGR02917: PEP_TPR_lipo: putative PEP-CTERM system TPR-repeat lipoprotein PF12569.3: NMDA receptor-regulated protein 1 PF13414.1: TPR repeat	_GAP_||PF13414||_GAP_||PF12569||_GAP_	_GAP_||PF13414||_GAP_||NMDA receptor-regulated protein 1 ||_GAP_				0	1535.83	ND	0	ND	0	4	unmethylated	Eukaryota;Bacillariophyta;Coscinodiscophyceae;Thalassiosirales;Thalassiosiraceae;Thalassiosira
g17028.t1	clust_1418	12	N	Y	N	N	tps:THAPSDRAFT_35087	hypothetical protein						B8C4A1					TIGR00275: TIGR00275: flavoprotein, HI0933 family PF03486.9: HI0933-like protein	PF03486	HI0933-like protein				0	589	ND	0	ND	0	5	unmethylated	Eukaryota;Bacillariophyta;Coscinodiscophyceae;Thalassiosirales;Thalassiosiraceae;Thalassiosira
g25279.t1	clust_145	62	N	N	N	Y	tps:THAPSDRAFT_261895	hypothetical protein						B8BYQ7					PF00704.23: Glycosyl hydrolases family 18 PF00187.14: Chitin recognition protein	PF00704||_GAP_	Glycosyl hydrolases family 18||_GAP_				1	507	ND	0	ND	0	3	unmethylated	Eukaryota;Bacillariophyta;Coscinodiscophyceae;Thalassiosirales;Thalassiosiraceae;Thalassiosira
g16433.t1	clust_15574	2	Y	N	N	N	tps:THAPSDRAFT_24018	hypothetical protein						B8C8E0											0	995.056	ND	0	ND	0	1	unmethylated	Eukaryota;Bacillariophyta;Coscinodiscophyceae;Thalassiosirales;Thalassiosiraceae;Thalassiosira
g22716.t1	clust_157	59	N	N	Y	N	tps:THAPSDRAFT_4353	hypothetical protein						B8BZ16					PF10250.4: GDP-fucose protein O-fucosyltransferase	_GAP_||PF10250||_GAP_	_GAP_||GDP-fucose protein O-fucosyltransferase||_GAP_				0	476.111	ND	0	ND	0	3	unmethylated	Eukaryota;Bacillariophyta;Coscinodiscophyceae;Thalassiosirales;Thalassiosiraceae;Thalassiosira
g18662.t1	clust_1599	11	N	Y	N	N	tps:THAPSDRAFT_21349	hypothetical protein						B8BUU6					Predicted protein	_GAP_||PF01636||_GAP_	_GAP_||Phosphotransferase enzyme family||_GAP_				0	930.889	ND	0	ND	0	8	unmethylated	Eukaryota;Bacillariophyta;Coscinodiscophyceae;Thalassiosirales;Thalassiosiraceae;Thalassiosira
g23624.t1	clust_16	246	N	N	Y	N													TIGR02349: DnaJ_bact: chaperone protein DnaJ PF01556.13: DnaJ C terminal domain PF00226.26: DnaJ domain	_GAP_||PF00226||_GAP_||PF00684||_GAP_||PF01556	_GAP_||DnaJ domain||_GAP_||DnaJ central domain (4 repeats)||_GAP_||DnaJ C terminal region	_GAP_||TIGR02349	_GAP_||chaperone protein DnaJ		0	1363.5	ND	0	ND	0	2	unmethylated	Eukaryota;Bacillariophyta;Coscinodiscophyceae;Thalassiosirales;Thalassiosiraceae;Thalassiosira
g27110.t1	clust_16005	2	Y	N	N	N																			0	116.611	ND	0	ND	0	4	unmethylated	Eukaryota;Bacillariophyta;Coscinodiscophyceae;Thalassiosirales;Thalassiosiraceae;Thalassiosira
g18482.t1	clust_1608	11	N	N	Y	N	tps:THAPSDRAFT_2769	hypothetical protein						B8BVA6	KOG0758	Mitochondrial carnitine-acylcarnitine carrier protein	Energy production and conversion	METABOLISM	Predicted protein	PF00153	Mitochondrial carrier protein			MC	3	637.444	ND	0	ND	0	8	unmethylated	Eukaryota;Bacillariophyta;Coscinodiscophyceae;Thalassiosirales;Thalassiosiraceae;Thalassiosira
g8287.t1	clust_1609	11	N	N	Y	N	tps:THAPSDRAFT_bd1890	hypothetical protein						B8LEP1						_GAP_||PF00051||_GAP_	_GAP_||Kringle domain||_GAP_				1	319.389	ND	0	ND	0	7	unmethylated	Eukaryota;Bacillariophyta;Coscinodiscophyceae;Thalassiosirales;Thalassiosiraceae;Thalassiosira
g10046.t1	clust_16099	2	Y	N	N	N	tps:THAPSDRAFT_1615	hypothetical protein						B8BRG2					Predicted protein	_GAP_||PF08265||_GAP_	_GAP_||YL1 nuclear protein C-terminal domain||_GAP_				0	1124.61	ND	0	ND	0	3	unmethylated	Eukaryota;Bacillariophyta;Coscinodiscophyceae;Thalassiosirales;Thalassiosiraceae;Thalassiosira
g21389.t1	clust_1668	11	N	N	Y	N	tps:THAPSDRAFT_8990	hypothetical protein						B8CA25					PF00326.16: Prolyl oligopeptidase family	_GAP_||PF00326	_GAP_||Prolyl oligopeptidase family				0	1730	ND	0	ND	0	2	unmethylated	Eukaryota;Bacillariophyta;Coscinodiscophyceae;Thalassiosirales;Thalassiosiraceae;Thalassiosira
g27042.t1	clust_16736	2	N	Y	N	N	tps:THAPSDRAFT_24022	hypothetical protein						B8C8E6					Predicted protein						1	870.111	ND	0	ND	0	8	unmethylated	Eukaryota;Bacillariophyta;Coscinodiscophyceae;Thalassiosirales;Thalassiosiraceae;Thalassiosira
g26131.t1	clust_16755	2	Y	N	N	N	tps:THAPSDRAFT_4445	hypothetical protein						B8BZA8											1	183.667	ND	0	ND	0	1	unmethylated	Eukaryota;Bacillariophyta;Coscinodiscophyceae;Thalassiosirales;Thalassiosiraceae;Thalassiosira
g26143.t1	clust_16763	2	Y	N	N	N	tps:THAPSDRAFT_23079	hypothetical protein			K15263	cell growth-regulating nucleolar protein		B8C5L8						_GAP_||PF08790||_GAP_	_GAP_||LYAR-type C2HC zinc finger ||_GAP_				0	4474.28	ND	0	ND	0	2	unmethylated	Eukaryota;Bacillariophyta;Coscinodiscophyceae;Thalassiosirales;Thalassiosiraceae;Thalassiosira
g23024.t1	clust_16848	2	Y	N	N	N													PF12799.2: Leucine Rich repeats (2 copies)						0	510.333	ND	0	ND	0	7	unmethylated	Eukaryota;Bacillariophyta;Coscinodiscophyceae;Thalassiosirales;Thalassiosiraceae;Thalassiosira
g21875.t1	clust_1720	11	N	N	Y	N	tps:THAPSDRAFT_15226	mevalonate disphosphate decarboxylase-like protein (EC:4.1.1.33); K01597 diphosphomevalonate decarboxylase [EC:4.1.1.33]	tps01100||tps00900||tps01110	4.1.1.33	K01597	diphosphomevalonate decarboxylase [EC:4.1.1.33]	Terpenoid backbone biosynthesis	B8BS75	KOG2833	Mevalonate pyrophosphate decarboxylase	Lipid transport and metabolism	METABOLISM	TIGR01240: mevDPdecarb: diphosphomevalonate decarboxylase PF00288.21: GHMP kinases N terminal domain	_GAP_||PF00288||_GAP_	_GAP_||GHMP kinases N terminal domain||_GAP_	_GAP_||TIGR01240||_GAP_	_GAP_||diphosphomevalonate decarboxylase||_GAP_		0	1727.17	ND	0	ND	0	4	unmethylated	Eukaryota;Bacillariophyta;Coscinodiscophyceae;Thalassiosirales;Thalassiosiraceae;Thalassiosira
g26079.t1	clust_1736	11	N	N	Y	N	tps:THAPSDRAFT_22150	hypothetical protein; K01514 exopolyphosphatase [EC:3.6.1.11]	tps00230	3.6.1.11	K01514	exopolyphosphatase [EC:3.6.1.11]	Purine metabolism	B8C1A9					PF02833.9: DHHA2 domain	_GAP_||PF02833	_GAP_||DHHA2 domain				0	328.778	ND	0	ND	0	8	unmethylated	Eukaryota;Bacillariophyta;Coscinodiscophyceae;Thalassiosirales;Thalassiosiraceae;Thalassiosira
g14850.t1	clust_176	53	N	N	Y	N	tps:THAPS_11039	hypothetical protein						B5YM83					PF02214.17: K+ channel tetramerisation domain PF07534.11: TLD	_GAP_||PF02214||_GAP_||PF07534||_GAP_||PF07647||_GAP_	_GAP_||K+ channel tetramerisation domain||_GAP_||TLD||_GAP_||SAM domain (Sterile alpha motif)||_GAP_				0	754.889	ND	0	ND	0	3	unmethylated	Eukaryota;Bacillariophyta;Coscinodiscophyceae;Thalassiosirales;Thalassiosiraceae;Thalassiosira
g20349.t1	clust_176	53	N	N	Y	N	tps:THAPS_11039	hypothetical protein						B5YM83					PF02214.17: K+ channel tetramerisation domain PF07534.11: TLD	_GAP_||PF02214||_GAP_||PF07534||_GAP_||PF07647||_GAP_	_GAP_||K+ channel tetramerisation domain||_GAP_||TLD||_GAP_||SAM domain (Sterile alpha motif)||_GAP_				0	738.444	ND	0	ND	0	3	unmethylated	Eukaryota;Bacillariophyta;Coscinodiscophyceae;Thalassiosirales;Thalassiosiraceae;Thalassiosira
g4763.t1	clust_1806	11	N	Y	N	N	tps:THAPSDRAFT_34218	hypothetical protein; K10949 ER lumen protein retaining receptor			K10949	ER lumen protein retaining receptor	Vibrio cholerae infection	B8C2C4					PF00810.13: ER lumen protein retaining receptor	_GAP_||PF00810||_GAP_	_GAP_||ER lumen protein retaining receptor||_GAP_				5	2761.39	ND	0	ND	0	3	unmethylated	Eukaryota;Bacillariophyta;Coscinodiscophyceae;Thalassiosirales;Thalassiosiraceae;Thalassiosira
g26751.t1	clust_1869	11	Y	N	N	N	pti:PHATRDRAFT_47169	hypothetical protein						B7G2R0						_GAP_||PF00892||_GAP_	_GAP_||EamA-like transporter family||_GAP_			DMT	4	1099.89	ND	0	ND	0	1	unmethylated	Eukaryota;Bacillariophyta;Coscinodiscophyceae;Thalassiosirales;Thalassiosiraceae;Thalassiosira
g25382.t1	clust_191	50	N	N	Y	N	tps:THAPSDRAFT_38360	hypothetical protein; K08568 cathepsin X [EC:3.4.18.1]		3.4.18.1	K08568	cathepsin X [EC:3.4.18.1]	Lysosome	B8LDQ9	KOG1543	Cysteine proteinase Cathepsin L	Posttranslational modification, protein turnover, chaperones	CELLULAR PROCESSES AND SIGNALING	PF00112.18: Papain family cysteine protease	_GAP_||PF00112||_GAP_	_GAP_||Papain family cysteine protease||_GAP_				0	15425.3	ND	0	ND	0	3	unmethylated	Eukaryota;Bacillariophyta;Coscinodiscophyceae;Thalassiosirales;Thalassiosiraceae;Thalassiosira
g21858.t1	clust_191	50	N	N	Y	N	tps:THAPSDRAFT_38360	hypothetical protein; K08568 cathepsin X [EC:3.4.18.1]		3.4.18.1	K08568	cathepsin X [EC:3.4.18.1]	Lysosome	B8LDQ9	KOG1543	Cysteine proteinase Cathepsin L	Posttranslational modification, protein turnover, chaperones	CELLULAR PROCESSES AND SIGNALING	PF00112.18: Papain family cysteine protease	_GAP_||PF00112||_GAP_	_GAP_||Papain family cysteine protease||_GAP_				0	15340	ND	0	ND	0	3	unmethylated	Eukaryota;Bacillariophyta;Coscinodiscophyceae;Thalassiosirales;Thalassiosiraceae;Thalassiosira
g20627.t1	clust_193	50	N	N	Y	N	pti:PHATRDRAFT_22404	PK1; pyruvate kinase 1						B7G6Z9					TIGR01064: pyruv_kin: pyruvate kinase PF00224.16: Pyruvate kinase, barrel domain PF02887.11: Pyruvate kinase, alpha/beta domain	_GAP_||PF00224||PF02887||_GAP_	_GAP_||Pyruvate kinase, barrel domain||Pyruvate kinase, alpha/beta domain||_GAP_	_GAP_||TIGR01064||_GAP_	_GAP_||pyruvate kinase||_GAP_		0	10767.9	ND	0	ND	0	1	unmethylated	Eukaryota;Bacillariophyta;Coscinodiscophyceae;Thalassiosirales;Thalassiosiraceae;Thalassiosira
g25803.t1	clust_1935	10	N	N	Y	N	tps:THAPSDRAFT_bd836	hypothetical protein						B8LEG2					PF10294.4: Putative methyltransferase	_GAP_||PF10294||_GAP_	_GAP_||Putative methyltransferase||_GAP_				0	2.11111	ND	0	ND	0	3	unmethylated	Eukaryota;Bacillariophyta;Coscinodiscophyceae;Thalassiosirales;Thalassiosiraceae;Thalassiosira
g24764.t1	clust_1953	10	N	Y	N	N	pti:PHATRDRAFT_50520	hypothetical protein						B7GED0					PF00415.13: Regulator of chromosome condensation (RCC1) repeat PF13540.1: Regulator of chromosome condensation (RCC1) repeat	PF00415||_GAP_	Regulator of chromosome condensation (RCC1) repeat||_GAP_				0	2246.78	ND	0	ND	0	3	unmethylated	Eukaryota;Bacillariophyta;Coscinodiscophyceae;Thalassiosirales;Thalassiosiraceae;Thalassiosira
g23854.t1	clust_201	48	N	N	N	Y	tps:THAPSDRAFT_1869	hypothetical protein						B8BS59											0	662	ND	0	ND	0	1	unmethylated	Eukaryota;Bacillariophyta;Coscinodiscophyceae;Thalassiosirales;Thalassiosiraceae;Thalassiosira
g20297.t1	clust_2023	10	N	N	Y	N	tps:THAPSDRAFT_2772	hypothetical protein						B8BVA9	KOG2172	Uncharacterized conserved protein	Function unknown	POORLY CHARACTERIZED	PF04615.8: Utp14 protein	_GAP_||PF04615	_GAP_||Utp14 protein				0	3284.67	ND	0	ND	0	2	unmethylated	Eukaryota;Bacillariophyta;Coscinodiscophyceae;Thalassiosirales;Thalassiosiraceae;Thalassiosira
g16095.t1	clust_2051	10	N	N	Y	N	tps:THAPSDRAFT_30980	hypothetical protein						B8BRP6					TIGR03594: GTPase_EngA: ribosome-associated GTPase EngA PF01926.18: 50S ribosome-binding GTPase PF00009.22: Elongation factor Tu GTP binding domain	PF01926||_GAP_||PF14714||_GAP_	GTPase of unknown function||_GAP_||PF14714||_GAP_	_GAP_||TIGR03594||_GAP_	_GAP_||ribosome-associated GTPase EngA||_GAP_		0	1021.28	ND	0	ND	0	8	unmethylated	Eukaryota;Bacillariophyta;Coscinodiscophyceae;Thalassiosirales;Thalassiosiraceae;Thalassiosira
g19716.t1	clust_2068	10	N	N	Y	N	tps:THAPSDRAFT_4563	hypothetical protein						B8BZM7											0	5435.33	ND	0	ND	0	3	unmethylated	Eukaryota;Bacillariophyta;Coscinodiscophyceae;Thalassiosirales;Thalassiosiraceae;Thalassiosira
g18888.t1	clust_2069	10	N	N	Y	N	tps:THAPSDRAFT_261430	amino acid/polyamine transporter						B8BUT3					PF01490.13: Transmembrane amino acid transporter protein	_GAP_||PF01490	_GAP_||Transmembrane amino acid transporter protein			AAAP	9	1318.11	ND	0	ND	0	9	unmethylated	Eukaryota;Bacillariophyta;Coscinodiscophyceae;Thalassiosirales;Thalassiosiraceae;Thalassiosira
g24458.t1	clust_2142	10	N	N	Y	N	tps:THAPSDRAFT_261650	hypothetical protein						B8BWY1					TIGR00950: 2A78: carboxylate/amino acid/amine transporter PF00892.15: EamA-like transporter family	_GAP_||PF00892	_GAP_||EamA-like transporter family			DMT	8	2266.61	ND	0	ND	0	1	unmethylated	Eukaryota;Bacillariophyta;Coscinodiscophyceae;Thalassiosirales;Thalassiosiraceae;Thalassiosira
g26419.t1	clust_2247	10	N	Y	N	N	tps:THAPSDRAFT_30454	hypothetical protein; K14561 U3 small nucleolar ribonucleoprotein protein IMP4	tps03008		K14561	U3 small nucleolar ribonucleoprotein protein IMP4	Ribosome biogenesis in eukaryotes	B8LD76	KOG2781	U3 small nucleolar ribonucleoprotein (snoRNP) component	RNA processing and modification	INFORMATION STORAGE AND PROCESSING	PF04427.13: Brix domain	_GAP_||PF04427	_GAP_||Brix domain				0	5037.28	ND	0	ND	0	2	unmethylated	Eukaryota;Bacillariophyta;Coscinodiscophyceae;Thalassiosirales;Thalassiosiraceae;Thalassiosira
g4337.t1	clust_2260	10	N	N	Y	N	tps:THAPSDRAFT_24863	hypothetical protein; K09313 homeobox protein cut-like			K09313	homeobox protein cut-like		B8CCH3	KOG0963	Transcription factor/CCAAT displacement protein CDP1	Transcription	INFORMATION STORAGE AND PROCESSING	PF08172.7: CASP C terminal	_GAP_||PF08172||_GAP_	_GAP_||CASP C terminal||_GAP_				1	2035	ND	0	ND	0	1	unmethylated	Eukaryota;Bacillariophyta;Coscinodiscophyceae;Thalassiosirales;Thalassiosiraceae;Thalassiosira
g4112.t1	clust_2269	10	N	N	Y	N	tps:THAPSDRAFT_5760	hypothetical protein; K11984 U4/U6.U5 tri-snRNP-associated protein 1	tps03040		K11984	U4/U6.U5 tri-snRNP-associated protein 1	Spliceosome	B8C3T9					Predicted protein	PF03343||_GAP_	SART-1 family||_GAP_				0	2221.89	ND	0	ND	0	3	unmethylated	Eukaryota;Bacillariophyta;Coscinodiscophyceae;Thalassiosirales;Thalassiosiraceae;Thalassiosira
g28634.t1	clust_2315	10	N	N	Y	N	tps:THAPSDRAFT_39424	RL12; RL12, ribosomal protein 11 60S large ribosomal subunit; K02870 large subunit ribosomal protein L12e	tps03010		K02870	large subunit ribosomal protein L12e	Ribosome	B8BTS3	KOG0886	40S ribosomal protein S2	Translation, ribosomal structure and biogenesis	INFORMATION STORAGE AND PROCESSING	TIGR01632: L11_bact: ribosomal protein L11 PF03946.9: Ribosomal protein L11, N-terminal domain PF00298.14: Ribosomal protein L11, RNA binding domain	PF03946||PF00298	Ribosomal protein L11, N-terminal domain||Ribosomal protein L11, RNA binding domain				0	15622.3	ND	0	ND	0	1	unmethylated	Eukaryota;Bacillariophyta;Coscinodiscophyceae;Thalassiosirales;Thalassiosiraceae;Thalassiosira
g16929.t1	clust_2543	9	N	N	Y	N	pti:PHATRDRAFT_52709	hypothetical protein						B7GDX3	KOG0663	Protein kinase PITSLRE and related kinases	General function prediction only	POORLY CHARACTERIZED	PF00069.20: Protein kinase domain PF00856.23: SET domain	_GAP_||PF00069||_GAP_	_GAP_||Protein kinase domain||_GAP_				0	1957.17	ND	0	ND	0	2	unmethylated	Eukaryota;Bacillariophyta;Coscinodiscophyceae;Thalassiosirales;Thalassiosiraceae;Thalassiosira
g21838.t1	clust_264	38	N	N	Y	N	tps:THAPSDRAFT_37793	hypothetical protein						B8LCL0	KOG4332	Predicted sugar transporter	Carbohydrate transport and metabolism	METABOLISM	PF05631.9: Protein of unknown function (DUF791)	_GAP_||PF05631||_GAP_	_GAP_||Protein of unknown function (DUF791)||_GAP_			MFS	12	1070.78	ND	0	ND	0	2	unmethylated	Eukaryota;Bacillariophyta;Coscinodiscophyceae;Thalassiosirales;Thalassiosiraceae;Thalassiosira
g21665.t1	clust_274	37	N	N	Y	N	tps:THAPSDRAFT_20335	hypothetical protein						B8BXI0					TIGR02933: nifM_nitrog: nitrogen fixation protein NifM PF00639.16: PPIC-type PPIASE domain PF13616.1: PPIC-type PPIASE domain	_GAP_||PF00639	_GAP_||PPIC-type PPIASE domain				0	2300.17	ND	0	ND	0	3	unmethylated	Eukaryota;Bacillariophyta;Coscinodiscophyceae;Thalassiosirales;Thalassiosiraceae;Thalassiosira
g10402.t1	clust_2771	9	N	N	Y	N	tps:THAPSDRAFT_22846	hypothetical protein						B8C3H1					TIGR01444: fkbM_fam: methyltransferase, FkbM family PF05050.7: Methyltransferase FkbM domain	_GAP_||PF05050||_GAP_	_GAP_||Protein of unknown function (DUF672)||_GAP_	_GAP_||TIGR01444||_GAP_	_GAP_||methyltransferase, FkbM family||_GAP_		0	782.556	ND	0	ND	0	1	unmethylated	Eukaryota;Bacillariophyta;Coscinodiscophyceae;Thalassiosirales;Thalassiosiraceae;Thalassiosira
g24470.t1	clust_2785	9	N	N	Y	N	tps:THAPSDRAFT_261566	hypothetical protein; K13106 pre-mRNA-splicing factor CWC26			K13106	pre-mRNA-splicing factor CWC26		B8BVP3	KOG2654	Uncharacterized conserved protein	Function unknown	POORLY CHARACTERIZED	PF09736.4: Pre-mRNA-splicing factor of RES complex	_GAP_||PF09736	_GAP_||Pre-mRNA-splicing factor of RES complex				0	710.667	ND	0	ND	0	1	unmethylated	Eukaryota;Bacillariophyta;Coscinodiscophyceae;Thalassiosirales;Thalassiosiraceae;Thalassiosira
g9963.t1	clust_2793	9	N	N	Y	N	tps:THAPSDRAFT_270004	hypothetical protein						B8LDT8					TIGR01126: pdi_dom: protein disulfide-isomerase domain PF00085.15: Thioredoxin	_GAP_||PF00085||_GAP_	_GAP_||Thioredoxin||_GAP_				0	2560.94	ND	0	ND	0	1	unmethylated	Eukaryota;Bacillariophyta;Coscinodiscophyceae;Thalassiosirales;Thalassiosiraceae;Thalassiosira
g24343.t1	clust_28	175	N	N	Y	N	tps:THAPSDRAFT_31928	ABC transporter						B8BU07					TIGR02203: MsbA_lipidA: lipid A export permease/ATP-binding protein MsbA PF00005.22: ABC transporter PF00664.18: ABC transporter transmembrane region	_GAP_||PF00664||_GAP_||PF00005||_GAP_	_GAP_||ABC transporter transmembrane region||_GAP_||ABC transporter||_GAP_			ABC (membrane+ABC)	1	690.833	ND	0	ND	0	1	unmethylated	Eukaryota;Bacillariophyta;Coscinodiscophyceae;Thalassiosirales;Thalassiosiraceae;Thalassiosira
g28136.t1	clust_2861	9	N	N	Y	N	pti:PHATR_33427	hypothetical protein						B5Y593					TIGR00326: eubact_ribD: riboflavin biosynthesis protein RibD PF00383.17: Cytidine and deoxycytidylate deaminase zinc-binding region						0	956.333	ND	0	ND	0	3	unmethylated	Eukaryota;Bacillariophyta;Coscinodiscophyceae;Thalassiosirales;Thalassiosiraceae;Thalassiosira
g24262.t1	clust_2870	9	N	Y	N	N	tps:THAPSDRAFT_268027	hypothetical protein; K07055		2.1.1.31	K15429	tRNA (guanine37-N1)-methyltransferase [EC:2.1.1.228]		B8BQY5	KOG2078	tRNA modification enzyme	RNA processing and modification	INFORMATION STORAGE AND PROCESSING	PF02475.11: Met-10+ like-protein	_GAP_||PF02475||_GAP_	_GAP_||Met-10+ like-protein||_GAP_				0	2405.06	ND	0	ND	0	3	unmethylated	Eukaryota;Bacillariophyta;Coscinodiscophyceae;Thalassiosirales;Thalassiosiraceae;Thalassiosira
g22992.t1	clust_295	35	N	N	N	Y	tps:THAPSDRAFT_11211	hypothetical protein						B8LDD3					PF13688.1: Metallo-peptidase family M84 PF13582.1: Metallo-peptidase family M12B Reprolysin-like	_GAP_||PF13688||_GAP_	_GAP_||PF13688||_GAP_				0	620.667	ND	0	ND	0	1	unmethylated	Eukaryota;Bacillariophyta;Coscinodiscophyceae;Thalassiosirales;Thalassiosiraceae;Thalassiosira
g18851.t1	clust_2991	9	N	Y	N	N	tps:THAPSDRAFT_11958	hypothetical protein; K11548 kinetochore protein Nuf2			K11548	kinetochore protein Nuf2		B8CG21	KOG4438	Centromere-associated protein NUF2	Cell cycle control, cell division, chromosome partitioning	CELLULAR PROCESSES AND SIGNALING	PF03800.9: Nuf2 family	PF03800||_GAP_	Nuf2 family||_GAP_				0	1442.67	ND	0	ND	0	3	unmethylated	Eukaryota;Bacillariophyta;Coscinodiscophyceae;Thalassiosirales;Thalassiosiraceae;Thalassiosira
g26056.t1	clust_3005	9	N	N	Y	N													TIGR02180: GRX_euk: glutaredoxin PF00462.19: Glutaredoxin	_GAP_||PF00462||_GAP_	_GAP_||Glutaredoxin||_GAP_				0	2597.94	ND	0	ND	0	1	unmethylated	Eukaryota;Bacillariophyta;Coscinodiscophyceae;Thalassiosirales;Thalassiosiraceae;Thalassiosira
g25580.t1	clust_3005	9	N	N	Y	N													TIGR02180: GRX_euk: glutaredoxin PF00462.19: Glutaredoxin	_GAP_||PF00462||_GAP_	_GAP_||Glutaredoxin||_GAP_				0	2587.61	ND	0	ND	0	1	unmethylated	Eukaryota;Bacillariophyta;Coscinodiscophyceae;Thalassiosirales;Thalassiosiraceae;Thalassiosira
g26147.t1	clust_3086	9	N	N	Y	N									KOG2636	Splicing factor 3a, subunit 3	RNA processing and modification	INFORMATION STORAGE AND PROCESSING	PF11931.3: Domain of unknown function (DUF3449) PF13297.1: Telomere stability C-terminal	PF11931	Domain of unknown function (DUF3449)				0	913.333	ND	0	ND	0	1	unmethylated	Eukaryota;Bacillariophyta;Coscinodiscophyceae;Thalassiosirales;Thalassiosiraceae;Thalassiosira
g24372.t1	clust_3098	9	N	Y	N	N	tps:THAPSDRAFT_1649	hypothetical protein						B8BRJ5					Predicted protein	_GAP_||PF08238	_GAP_||Sel1 repeat				0	995.278	ND	0	ND	0	1	unmethylated	Eukaryota;Bacillariophyta;Coscinodiscophyceae;Thalassiosirales;Thalassiosiraceae;Thalassiosira
g21216.t1	clust_3151	9	N	Y	N	N	tps:THAPSDRAFT_22138	hypothetical protein						B8C187					PF09763.4: Exocyst complex component Sec3	_GAP_||PF09763||_GAP_	_GAP_||Exocyst complex component Sec3||_GAP_				0	2320.28	ND	0	ND	0	6	unmethylated	Eukaryota;Bacillariophyta;Coscinodiscophyceae;Thalassiosirales;Thalassiosiraceae;Thalassiosira
g24732.t1	clust_3315	8	N	N	Y	N	tps:THAPSDRAFT_21695	hypothetical protein						B8BXG8											4	907.667	ND	0	ND	0	4	unmethylated	Eukaryota;Bacillariophyta;Coscinodiscophyceae;Thalassiosirales;Thalassiosiraceae;Thalassiosira
g16344.t1	clust_3448	8	N	N	Y	N	tps:THAPSDRAFT_3453	hypothetical protein						B8BXU4											0	492.778	ND	0	ND	0	1	unmethylated	Eukaryota;Bacillariophyta;Coscinodiscophyceae;Thalassiosirales;Thalassiosiraceae;Thalassiosira
g23345.t1	clust_3490	8	N	N	Y	N	tps:THAPSDRAFT_39075	glutamine phosphoribosylpyrophosphate amidotransferase (EC:2.4.2.14)						B8BQH3					TIGR01134: purF: amidophosphoribosyltransferase PF00310.16: Glutamine amidotransferases class-II PF13522.1: Glutamine amidotransferase domain	PF00310||_GAP_||PF00156||_GAP_	Glutamine amidotransferases class-II||_GAP_||Phosphoribosyl transferase domain||_GAP_	TIGR01134||_GAP_	amidophosphoribosyltransferase||_GAP_		0	3590.67	ND	0	ND	0	1	unmethylated	Eukaryota;Bacillariophyta;Coscinodiscophyceae;Thalassiosirales;Thalassiosiraceae;Thalassiosira
g23361.t1	clust_354	31	N	N	Y	N	tps:THAPSDRAFT_33039	GTP pyrophosphokinase-like protein (EC:2.7.6.5)						B8BW94					TIGR00691: spoT_relA: RelA/SpoT family protein PF13328.1: HD domain PF04607.12: Region found in RelA / SpoT proteins	_GAP_||PF13328||PF04607||_GAP_||PF02824||_GAP_	_GAP_||PF13328||Region found in RelA / SpoT proteins||_GAP_||TGS domain||_GAP_				0	724.667	ND	0	ND	0	1	unmethylated	Eukaryota;Bacillariophyta;Coscinodiscophyceae;Thalassiosirales;Thalassiosiraceae;Thalassiosira
g13932.t1	clust_3613	8	N	N	Y	N	tps:THAPSDRAFT_24715	hypothetical protein						B8CBR5					PF00400.27: WD domain, G-beta repeat	PF00400	WD domain, G-beta repeat				0	1937.83	ND	0	ND	0	1	unmethylated	Eukaryota;Bacillariophyta;Coscinodiscophyceae;Thalassiosirales;Thalassiosiraceae;Thalassiosira
g13617.t1	clust_363	30	N	N	Y	N	tps:THAPSDRAFT_38312	hypothetical protein; K03885 NADH dehydrogenase [EC:1.6.99.3]	tps00190	1.6.99.3	K03885	NADH dehydrogenase [EC:1.6.99.3]	Oxidative phosphorylation	B8LDI8	KOG2495	NADH-dehydrogenase (ubiquinone)	Energy production and conversion	METABOLISM	TIGR03169: Nterm_to_SelD: pyridine nucleotide-disulfide oxidoreductase family protein PF07992.9: Pyridine nucleotide-disulphide oxidoreductase PF00070.22: Pyridine nucleotide-disulphide oxidoreductase	PF07992||_GAP_	Pyridine nucleotide-disulphide oxidoreductase||_GAP_				0	1072.78	ND	0	ND	0	3	unmethylated	Eukaryota;Bacillariophyta;Coscinodiscophyceae;Thalassiosirales;Thalassiosiraceae;Thalassiosira
g11113.t1	clust_3636	8	N	Y	N	N	tps:THAPSDRAFT_5456	hypothetical protein						B8C2Y9											0	4373.56	ND	0	ND	0	3	unmethylated	Eukaryota;Bacillariophyta;Coscinodiscophyceae;Thalassiosirales;Thalassiosiraceae;Thalassiosira
g18598.t1	clust_377	29	N	Y	N	N	tps:THAPSDRAFT_33220	MSA1; probable peptide methionine sulfoxide reductase (EC:1.8.4.11); K07304 peptide-methionine (S)-S-oxide reductase [EC:1.8.4.11]		1.8.4.11	K07304	peptide-methionine (S)-S-oxide reductase [EC:1.8.4.11]		B8BYR2					TIGR00401: msrA: peptide-methionine (S)-S-oxide reductase PF01625.16: Peptide methionine sulfoxide reductase	_GAP_||PF01625||_GAP_	_GAP_||Peptide methionine sulfoxide reductase||_GAP_	_GAP_||TIGR00401||_GAP_	_GAP_||peptide-methionine (S)-S-oxide reductase||_GAP_		0	4814.28	ND	0	ND	0	1	unmethylated	Eukaryota;Bacillariophyta;Coscinodiscophyceae;Thalassiosirales;Thalassiosiraceae;Thalassiosira
g23203.t1	clust_3796	8	N	Y	N	N	tps:THAPSDRAFT_8537	hypothetical protein						B8C9S6					PF02163.17: Peptidase family M50	_GAP_||PF02163||_GAP_	_GAP_||Peptidase family M50||_GAP_				7	641.833	ND	0	ND	0	7	unmethylated	Eukaryota;Bacillariophyta;Coscinodiscophyceae;Thalassiosirales;Thalassiosiraceae;Thalassiosira
g20922.t1	clust_39	136	N	Y	N	N	tps:THAPSDRAFT_32840	kinesin motor protein-like protein; K10395 kinesin family member 4/7/21/27			K10395	kinesin family member 4/21/27		B8BW53	KOG0244	Kinesin-like protein	Cytoskeleton	CELLULAR PROCESSES AND SIGNALING	PF00225.18: Kinesin motor domain	PF00225||_GAP_	Kinesin motor domain||_GAP_				0	1038.06	ND	0	ND	0	1	unmethylated	Eukaryota;Bacillariophyta;Coscinodiscophyceae;Thalassiosirales;Thalassiosiraceae;Thalassiosira
g4336.t1	clust_4140	8	N	N	Y	N	tps:THAPSDRAFT_37549	hypothetical protein						B8CCI0					TIGR00165: S18: ribosomal protein S18 PF01084.15: Ribosomal protein S18	_GAP_||PF01084||_GAP_	_GAP_||Ribosomal protein S18||_GAP_				0	3578.06	ND	0	ND	0	1	unmethylated	Eukaryota;Bacillariophyta;Coscinodiscophyceae;Thalassiosirales;Thalassiosiraceae;Thalassiosira
g25828.t1	clust_4430	8	Y	N	N	N	tps:THAPSDRAFT_20828	hypothetical protein						B8BQY2											0	829	ND	0	ND	0	2	unmethylated	Eukaryota;Bacillariophyta;Coscinodiscophyceae;Thalassiosirales;Thalassiosiraceae;Thalassiosira
g24248.t1	clust_4460	8	Y	N	N	N	pti:PHATRDRAFT_43144	hypothetical protein						B7FQS6					PF03372.18: Endonuclease/Exonuclease/phosphatase family	PF03372	Endonuclease/Exonuclease/phosphatase family				0	1140.17	ND	0	ND	0	2	unmethylated	Eukaryota;Bacillariophyta;Coscinodiscophyceae;Thalassiosirales;Thalassiosiraceae;Thalassiosira
g24703.t1	clust_4466	8	N	N	Y	N	tps:THAPSDRAFT_21979	hypothetical protein						B8BW91					PF10180.4: Uncharacterised conserved protein (DUF2373)	_GAP_||PF10180||_GAP_	_GAP_||Uncharacterised conserved protein (DUF2373)||_GAP_				0	1851.17	ND	0	ND	0	7	unmethylated	Eukaryota;Bacillariophyta;Coscinodiscophyceae;Thalassiosirales;Thalassiosiraceae;Thalassiosira
g24253.t1	clust_4475	8	N	N	Y	N	tps:THAPSDRAFT_1446	hypothetical protein						B8BQZ4					PF13500.1: AAA domain						0	171.056	ND	0	ND	0	1	unmethylated	Eukaryota;Bacillariophyta;Coscinodiscophyceae;Thalassiosirales;Thalassiosiraceae;Thalassiosira
g23654.t1	clust_4490	8	Y	N	N	N	pti:PHATRDRAFT_3296	hypothetical protein						B7FTT4											0	1394.67	ND	0	ND	0	5	unmethylated	Eukaryota;Bacillariophyta;Coscinodiscophyceae;Thalassiosirales;Thalassiosiraceae;Thalassiosira
g17296.t1	clust_471	25	N	N	Y	N	tps:THAPSDRAFT_261633	CTS2; probable cysteinyl-trna synthetase (EC:6.1.1.16); K01883 cysteinyl-tRNA synthetase [EC:6.1.1.16]	tps00970	6.1.1.16	K01883	cysteinyl-tRNA synthetase [EC:6.1.1.16]	Aminoacyl-tRNA biosynthesis	B8BWT2					TIGR00435: cysS: cysteine--tRNA ligase PF01406.14: tRNA synthetases class I (C) catalytic domain PF09334.6: tRNA synthetases class I (M)	_GAP_||PF01406||_GAP_||PF09190||_GAP_	_GAP_||tRNA synthetases class I (C) catalytic domain||_GAP_||DALR domain||_GAP_	_GAP_||TIGR00435	_GAP_||cysteine--tRNA ligase		0	1184.28	ND	0	ND	0	1	unmethylated	Eukaryota;Bacillariophyta;Coscinodiscophyceae;Thalassiosirales;Thalassiosiraceae;Thalassiosira
g7852.t1	clust_4885	7	N	N	Y	N	tps:THAPSDRAFT_23036	hypothetical protein						B8C5D9											4	705.5	ND	0	ND	0	1	unmethylated	Eukaryota;Bacillariophyta;Coscinodiscophyceae;Thalassiosirales;Thalassiosiraceae;Thalassiosira
g16470.t1	clust_4885	7	N	N	Y	N	tps:THAPSDRAFT_23036	hypothetical protein						B8C5D9											4	703.333	ND	0	ND	0	2	unmethylated	Eukaryota;Bacillariophyta;Coscinodiscophyceae;Thalassiosirales;Thalassiosiraceae;Thalassiosira
g13197.t1	clust_4979	7	N	N	Y	N	tps:THAPSDRAFT_8240	hypothetical protein						B8C8X6											4	1044.94	ND	0	ND	0	6	unmethylated	Eukaryota;Bacillariophyta;Coscinodiscophyceae;Thalassiosirales;Thalassiosiraceae;Thalassiosira
g15124.t1	clust_4979	7	N	N	Y	N	tps:THAPSDRAFT_8240	hypothetical protein						B8C8X6											4	1040.72	ND	0	ND	0	9	unmethylated	Eukaryota;Bacillariophyta;Coscinodiscophyceae;Thalassiosirales;Thalassiosiraceae;Thalassiosira
g25354.t1	clust_501	24	N	N	Y	N	tps:THAPSDRAFT_22877	hypothetical protein						B8C3N9					PF02308.11: MgtC family	_GAP_||PF02308	_GAP_||MgtC family				5	1030	ND	0	ND	0	3	unmethylated	Eukaryota;Bacillariophyta;Coscinodiscophyceae;Thalassiosirales;Thalassiosiraceae;Thalassiosira
g22808.t1	clust_518	24	N	N	Y	N	tps:THAPSDRAFT_25299	hypothetical protein						B8CEC4					TIGR02160: PA_CoA_Oxy5: phenylacetate-CoA oxygenase/reductase, PaaK subunit PF00174.14: Oxidoreductase molybdopterin binding domain PF03404.11: Mo-co oxidoreductase dimerisation domain	PF00174	Oxidoreductase molybdopterin binding domain				0	1187.61	ND	0	ND	0	1	unmethylated	Eukaryota;Bacillariophyta;Coscinodiscophyceae;Thalassiosirales;Thalassiosiraceae;Thalassiosira
g26949.t1	clust_5253	7	Y	N	N	N																			1	54	ND	0	ND	0	13	unmethylated	Eukaryota;Bacillariophyta;Coscinodiscophyceae;Thalassiosirales;Thalassiosiraceae;Thalassiosira
g24648.t1	clust_53	119	N	N	Y	N	tps:THAPSDRAFT_40554	hypothetical protein						B8C0S4					TIGR03719: ABC_ABC_ChvD: ATP-binding cassette protein, ChvD family PF00005.22: ABC transporter PF13304.1: AAA domain	_GAP_||PF00005||_GAP_||PF12848||_GAP_||PF00005||_GAP_	_GAP_||ABC transporter||_GAP_||PF12848||_GAP_||ABC transporter||_GAP_			ABC	0	2975.39	ND	0	ND	0	3	unmethylated	Eukaryota;Bacillariophyta;Coscinodiscophyceae;Thalassiosirales;Thalassiosiraceae;Thalassiosira
g23192.t1	clust_5339	7	N	Y	N	N	tps:THAPSDRAFT_24418	hypothetical protein						B8C9Y4					PF08811.6: Protein of unknown function (DUF1800) PF07394.7: Protein of unknown function (DUF1501)						1	1974.06	ND	0	ND	0	6	unmethylated	Eukaryota;Bacillariophyta;Coscinodiscophyceae;Thalassiosirales;Thalassiosiraceae;Thalassiosira
g14872.t1	clust_559	23	N	Y	N	N	tps:THAPSDRAFT_9352	hypothetical protein						B8CB30					TIGR00659: TIGR00659: TIGR00659 family protein PF04172.11: LrgB-like family	_GAP_||PF04172	_GAP_||LrgB-like family				9	2429.17	ND	0	ND	0	4	unmethylated	Eukaryota;Bacillariophyta;Coscinodiscophyceae;Thalassiosirales;Thalassiosiraceae;Thalassiosira
g27832.t1	clust_5774	7	N	N	Y	N	tps:THAPSDRAFT_21700	hypothetical protein						B8BXH8					PF08312.7: cwf21 domain	_GAP_||PF08312||_GAP_	_GAP_||cwf21||_GAP_				0	1036.83	ND	0	ND	0	6	unmethylated	Eukaryota;Bacillariophyta;Coscinodiscophyceae;Thalassiosirales;Thalassiosiraceae;Thalassiosira
g26863.t1	clust_5780	7	N	N	Y	N	tps:THAPSDRAFT_17073	hypothetical protein						B8BUP0					PF06966.7: Protein of unknown function (DUF1295)	PF06966||_GAP_	Protein of unknown function (DUF1295)||_GAP_				5	934.5	ND	0	ND	0	1	unmethylated	Eukaryota;Bacillariophyta;Coscinodiscophyceae;Thalassiosirales;Thalassiosiraceae;Thalassiosira
g19772.t1	clust_5795	7	N	N	Y	N	tps:THAPSDRAFT_25599	hypothetical protein						B8CEM4											0	1502.61	ND	0	ND	0	3	unmethylated	Eukaryota;Bacillariophyta;Coscinodiscophyceae;Thalassiosirales;Thalassiosiraceae;Thalassiosira
g23616.t1	clust_60	112	N	N	Y	N	tps:THAPSDRAFT_24925	hypothetical protein						B8CCS9					TIGR00955: 3a01204: pigment precursor permease PF01061.19: ABC-2 type transporter	PF00005||_GAP_||PF01061||_GAP_	ABC transporter||_GAP_||ABC-2 type transporter||_GAP_			ABC	6	3379.78	ND	0	ND	0	5	unmethylated	Eukaryota;Bacillariophyta;Coscinodiscophyceae;Thalassiosirales;Thalassiosiraceae;Thalassiosira
g18663.t1	clust_6052	6	N	N	Y	N	tps:THAPS_10894	hypothetical protein						B5YLT7											1	255.444	ND	0	ND	0	5	unmethylated	Eukaryota;Bacillariophyta;Coscinodiscophyceae;Thalassiosirales;Thalassiosiraceae;Thalassiosira
g23065.t1	clust_6088	6	N	N	Y	N	tps:THAPSDRAFT_24429	hypothetical protein; K02516 protein arginine N-methyltransferase 5 [EC:2.1.1.125]	tps03013	2.1.1.125	K02516	protein arginine N-methyltransferase 5 [EC:2.1.1.125]	RNA transport || Cell cycle - yeast	B8CA05	KOG0822	Protein kinase inhibitor	Cell cycle control, cell division, chromosome partitioning	CELLULAR PROCESSES AND SIGNALING	PF05185.11: PRMT5 arginine-N-methyltransferase	PF05185	PRMT5 arginine-N-methyltransferase				0	1503.67	ND	0	ND	0	3	unmethylated	Eukaryota;Bacillariophyta;Coscinodiscophyceae;Thalassiosirales;Thalassiosiraceae;Thalassiosira
g10111.t1	clust_616	21	N	N	Y	N	tps:THAPSDRAFT_32555	hypothetical protein; K10808 ribonucleoside-diphosphate reductase subunit M2 [EC:1.17.4.1]	tps01100||tps00230||tps00480||tps00240	1.17.4.1	K10808	ribonucleoside-diphosphate reductase subunit M2 [EC:1.17.4.1]	Purine metabolism || Pyrimidine metabolism || Glutathione metabolism || p53 signaling pathway	B8BWW6	KOG1567	Ribonucleotide reductase, beta subunit	Nucleotide transport and metabolism	METABOLISM	TIGR04171: RNR_1b_NrdF: ribonucleoside-diphosphate reductase, class 1b, beta subunit PF00268.16: Ribonucleotide reductase, small chain	_GAP_||PF00268||_GAP_	_GAP_||Ribonucleotide reductase, small chain||_GAP_				0	10754.3	ND	0	ND	0	3	unmethylated	Eukaryota;Bacillariophyta;Coscinodiscophyceae;Thalassiosirales;Thalassiosiraceae;Thalassiosira
g1438.t1	clust_6267	6	N	N	N	Y	tps:THAPSDRAFT_8797	hypothetical protein						B8LC28					PF00211.15: Adenylate and Guanylate cyclase catalytic domain	_GAP_||PF00211	_GAP_||Adenylate and Guanylate cyclase catalytic domain				0	1770.56	ND	0	ND	0	7	unmethylated	Eukaryota;Bacillariophyta;Coscinodiscophyceae;Thalassiosirales;Thalassiosiraceae;Thalassiosira
g19423.t1	clust_6418	6	Y	N	N	N																			0	446.444	ND	0	ND	0	4	unmethylated	Eukaryota;Bacillariophyta;Coscinodiscophyceae;Thalassiosirales;Thalassiosiraceae;Thalassiosira
g18684.t1	clust_6418	6	Y	N	N	N																			0	336.889	ND	0	ND	0	1	unmethylated	Eukaryota;Bacillariophyta;Coscinodiscophyceae;Thalassiosirales;Thalassiosiraceae;Thalassiosira
g22439.t1	clust_6481	6	N	N	Y	N	tps:THAPSDRAFT_264885	small GTPase						B8CG54					PF00566.13: Rab-GTPase-TBC domain	_GAP_||PF00566||_GAP_	_GAP_||TBC domain||_GAP_				0	1931.22	ND	0	ND	0	15	unmethylated	Eukaryota;Bacillariophyta;Coscinodiscophyceae;Thalassiosirales;Thalassiosiraceae;Thalassiosira
g22825.t1	clust_6517	6	N	Y	N	N	tps:THAPSDRAFT_4523	hypothetical protein						B8BZI5					PF00211.15: Adenylate and Guanylate cyclase catalytic domain	_GAP_||PF00211||_GAP_	_GAP_||Adenylate and Guanylate cyclase catalytic domain||_GAP_				3	11.7222	ND	0	ND	0	1	unmethylated	Eukaryota;Bacillariophyta;Coscinodiscophyceae;Thalassiosirales;Thalassiosiraceae;Thalassiosira
g27591.t1	clust_6534	6	N	N	Y	N	tps:THAPSDRAFT_12037	hypothetical protein						B8CGA0											0	217.944	ND	0	ND	0	1	unmethylated	Eukaryota;Bacillariophyta;Coscinodiscophyceae;Thalassiosirales;Thalassiosiraceae;Thalassiosira
g7234.t1	clust_6595	6	N	N	Y	N	tps:THAPS_23568	hypothetical protein						B5YNK5					PF04112.8: Mak10 subunit, NatC N(alpha)-terminal acetyltransferase						0	1022.94	ND	0	ND	0	12	unmethylated	Eukaryota;Bacillariophyta;Coscinodiscophyceae;Thalassiosirales;Thalassiosiraceae;Thalassiosira
g22266.t1	clust_67	105	N	N	N	Y	tps:THAPSDRAFT_261678	guanlylate cyclase (EC:4.6.1.2)						B8BX25	KOG1023	Natriuretic peptide receptor, guanylate cyclase	Signal transduction mechanisms	CELLULAR PROCESSES AND SIGNALING	PF00211.15: Adenylate and Guanylate cyclase catalytic domain	_GAP_||PF03924||_GAP_||PF00211||_GAP_	_GAP_||CHASE domain||_GAP_||Adenylate and Guanylate cyclase catalytic domain||_GAP_				2	716.778	ND	0	ND	0	3	unmethylated	Eukaryota;Bacillariophyta;Coscinodiscophyceae;Thalassiosirales;Thalassiosiraceae;Thalassiosira
g22610.t1	clust_6825	6	N	Y	N	N	tps:THAPSDRAFT_21994	hypothetical protein						B8BWC1					Predicted protein						0	537.889	ND	0	ND	0	3	unmethylated	Eukaryota;Bacillariophyta;Coscinodiscophyceae;Thalassiosirales;Thalassiosiraceae;Thalassiosira
g10468.t1	clust_7	333	N	N	Y	N	tps:THAPSDRAFT_3781	hypothetical protein						B8BYR9					Predicted protein						0	1807.17	ND	0	ND	0	2	unmethylated	Eukaryota;Bacillariophyta;Coscinodiscophyceae;Thalassiosirales;Thalassiosiraceae;Thalassiosira
g23637.t1	clust_7156	5	N	N	Y	N	tps:THAPSDRAFT_25158	hypothetical protein						B8LCQ5					Predicted protein						6	401.389	ND	0	ND	0	6	unmethylated	Eukaryota;Bacillariophyta;Coscinodiscophyceae;Thalassiosirales;Thalassiosiraceae;Thalassiosira
g20269.t1	clust_7314	5	Y	N	N	N	tps:THAPSDRAFT_6112	hypothetical protein						B8C5L0											0	221.833	ND	0	ND	0	5	unmethylated	Eukaryota;Bacillariophyta;Coscinodiscophyceae;Thalassiosirales;Thalassiosiraceae;Thalassiosira
g26916.t1	clust_7331	5	N	N	Y	N	tps:THAPSDRAFT_20912	hypothetical protein						B8BRF7											0	366.722	ND	0	ND	0	7	unmethylated	Eukaryota;Bacillariophyta;Coscinodiscophyceae;Thalassiosirales;Thalassiosiraceae;Thalassiosira
g25780.t1	clust_7373	5	N	N	Y	N	tps:THAPSDRAFT_1083	hypothetical protein			K03327	multidrug resistance protein, MATE family		B8BPX6	KOG1347	Uncharacterized membrane protein, predicted efflux pump	General function prediction only	POORLY CHARACTERIZED	TIGR00797: matE: MATE efflux family protein PF01554.13: MatE	PF01554||_GAP_	MatE||_GAP_			MOP (MATE)	6	259.556	ND	0	ND	0	6	unmethylated	Eukaryota;Bacillariophyta;Coscinodiscophyceae;Thalassiosirales;Thalassiosiraceae;Thalassiosira
g14777.t1	clust_7421	5	N	Y	N	N	tps:THAPS_23332	hypothetical protein						B5YP16	KOG1550	Extracellular protein SEL-1 and related proteins	Cell wall/membrane/envelope biogenesis	CELLULAR PROCESSES AND SIGNALING	Predicted protein	_GAP_||PF08238||_GAP_	_GAP_||Sel1 repeat||_GAP_				1	1744.22	ND	0	ND	0	1	unmethylated	Eukaryota;Bacillariophyta;Coscinodiscophyceae;Thalassiosirales;Thalassiosiraceae;Thalassiosira
g27097.t1	clust_7454	5	N	N	Y	N	tps:THAPSDRAFT_21868	hypothetical protein						B8BYG5					Predicted protein						0	488.056	ND	0	ND	0	5	unmethylated	Eukaryota;Bacillariophyta;Coscinodiscophyceae;Thalassiosirales;Thalassiosiraceae;Thalassiosira
g23909.t1	clust_7659	5	N	N	Y	N	tps:THAPSDRAFT_9566	hypothetical protein						B8CBP6											0	0.166667	ND	0	ND	0	1	unmethylated	Eukaryota;Bacillariophyta;Coscinodiscophyceae;Thalassiosirales;Thalassiosiraceae;Thalassiosira
g23094.t1	clust_7697	5	N	N	Y	N	tps:THAPSDRAFT_12821	Sig1; hypothetical protein						B8BQZ6					Putative uncharacterized protein Sig1 Fragment	_GAP_||PF07974	_GAP_||EGF-like domain				0	358.556	ND	0	ND	0	8	unmethylated	Eukaryota;Bacillariophyta;Coscinodiscophyceae;Thalassiosirales;Thalassiosiraceae;Thalassiosira
g18325.t1	clust_77	96	N	N	Y	N	tps:THAPSDRAFT_24352	hypothetical protein						B8LC19					PF00754.20: F5/8 type C domain	_GAP_||PF00754||_GAP_	_GAP_||F5/8 type C domain||_GAP_				0	7775.22	ND	0	ND	0	1	unmethylated	Eukaryota;Bacillariophyta;Coscinodiscophyceae;Thalassiosirales;Thalassiosiraceae;Thalassiosira
g28036.t1	clust_7946	5	Y	N	N	N																			1	2946.39	ND	0	ND	0	7	unmethylated	Eukaryota;Bacillariophyta;Coscinodiscophyceae;Thalassiosirales;Thalassiosiraceae;Thalassiosira
g23301.t1	clust_8104	5	N	Y	N	N	tps:THAPS_6837	hypothetical protein						B5YMM1					Predicted protein						0	10.2778	ND	0	ND	0	1	unmethylated	Eukaryota;Bacillariophyta;Coscinodiscophyceae;Thalassiosirales;Thalassiosiraceae;Thalassiosira
g19922.t1	clust_8147	5	Y	N	N	N	cre:CHLREDRAFT_163013	hypothetical protein						A8IUL9						_GAP_||PF02036	_GAP_||SCP-2 sterol transfer family				0	1490.94	ND	0	ND	0	2	unmethylated	Eukaryota;Bacillariophyta;Coscinodiscophyceae;Thalassiosirales;Thalassiosiraceae;Thalassiosira
g19082.t1	clust_8871	4	N	N	Y	N	tps:THAPSDRAFT_21453	hypothetical protein						B8BVC2											1	865.5	ND	0	ND	0	2	unmethylated	Eukaryota;Bacillariophyta;Coscinodiscophyceae;Thalassiosirales;Thalassiosiraceae;Thalassiosira
g26413.t1	clust_89	86	N	N	Y	N	tps:THAPSDRAFT_32827	serine threonine protein phosphatase (EC:3.1.3.16); K01090 protein phosphatase [EC:3.1.3.16]		3.1.3.16	K01090	protein phosphatase [EC:3.1.3.16]		B8BY29	KOG0373	Serine/threonine specific protein phosphatase involved in cell cycle control, PP2A-related	Cell cycle control, cell division, chromosome partitioning	CELLULAR PROCESSES AND SIGNALING	PF00149.23: Calcineurin-like phosphoesterase	_GAP_||PF00149||_GAP_	_GAP_||Calcineurin-like phosphoesterase||_GAP_				0	520.778	ND	0	ND	0	1	unmethylated	Eukaryota;Bacillariophyta;Coscinodiscophyceae;Thalassiosirales;Thalassiosiraceae;Thalassiosira
g16984.t1	clust_8972	4	N	Y	N	N	tps:THAPSDRAFT_8110	hypothetical protein						B8C8F7	KOG4117	Heat shock factor binding protein	Transcription	INFORMATION STORAGE AND PROCESSING	PF06825.7: Heat shock factor binding protein 1	PF06825	Heat shock factor binding protein 1				0	924.889	ND	0	ND	0	5	unmethylated	Eukaryota;Bacillariophyta;Coscinodiscophyceae;Thalassiosirales;Thalassiosiraceae;Thalassiosira
g12807.t1	clust_8994	4	Y	N	N	N	tps:THAPSDRAFT_21809	hypothetical protein						B8BY47											0	197.056	ND	0	ND	0	3	unmethylated	Eukaryota;Bacillariophyta;Coscinodiscophyceae;Thalassiosirales;Thalassiosiraceae;Thalassiosira
g9141.t1	clust_8998	4	N	N	Y	N	tps:THAPSDRAFT_21447	hypothetical protein						B8BVA5					Predicted protein	_GAP_||PF04855||_GAP_	_GAP_||SNF5 / SMARCB1 / INI1||_GAP_				0	1175	ND	0	ND	0	5	unmethylated	Eukaryota;Bacillariophyta;Coscinodiscophyceae;Thalassiosirales;Thalassiosiraceae;Thalassiosira
g18891.t1	clust_9252	4	Y	N	N	N	tps:THAPSDRAFT_21682	hypothetical protein						B8BXD5					TIGR04121: DEXH_lig_assoc: DEXH box helicase, DNA ligase-associated PF00270.24: DEAD/DEAH box helicase PF00271.26: Helicase conserved C-terminal domain	_GAP_||PF00271||_GAP_	_GAP_||Helicase conserved C-terminal domain||_GAP_				0	800.444	ND	0	ND	0	1	unmethylated	Eukaryota;Bacillariophyta;Coscinodiscophyceae;Thalassiosirales;Thalassiosiraceae;Thalassiosira
g10707.t1	clust_9446	4	N	Y	N	N	tps:THAPS_23552	hypothetical protein						B5YNI1						_GAP_||PF10184||_GAP_	_GAP_||Uncharacterized conserved protein (DUF2358)||_GAP_				0	1401.33	ND	0	ND	0	16	unmethylated	Eukaryota;Bacillariophyta;Coscinodiscophyceae;Thalassiosirales;Thalassiosiraceae;Thalassiosira
g9508.t1	clust_9515	4	Y	N	N	N	tps:THAPSDRAFT_8795	hypothetical protein						B8LC26											0	988.889	ND	0	ND	0	9	unmethylated	Eukaryota;Bacillariophyta;Coscinodiscophyceae;Thalassiosirales;Thalassiosiraceae;Thalassiosira
g24913.t1	clust_9674	4	Y	N	N	N													PF02213.11: GYF domain	_GAP_||PF02213||_GAP_	_GAP_||GYF domain||_GAP_				0	1012.28	ND	0	ND	0	10	unmethylated	Eukaryota;Bacillariophyta;Coscinodiscophyceae;Thalassiosirales;Thalassiosiraceae;Thalassiosira
g24111.t1	clust_9990	4	N	N	Y	N	tps:THAPSDRAFT_4192	hypothetical protein						B8C167					TIGR00990: 3a0801s09: mitochondrial precursor proteins import receptor PF13414.1: TPR repeat PF07719.12: Tetratricopeptide repeat						0	66.3333	ND	0	ND	0	1	unmethylated	Eukaryota;Bacillariophyta;Coscinodiscophyceae;Thalassiosirales;Thalassiosiraceae;Thalassiosira
g15139.t1	clust_4	413	N	N	Y	N	tps:THAPSDRAFT_263557	hypothetical protein						B8C8C8					PF12799.2: Leucine Rich repeats (2 copies) PF13855.1: Leucine rich repeat	_GAP_||PF00560||_GAP_||PF12799||_GAP_	_GAP_||Leucine Rich Repeat||_GAP_||PF12799||_GAP_				1	1850.5	ND	0	ND	0.00278	8	unmethylated	Eukaryota;Bacillariophyta;Coscinodiscophyceae;Thalassiosirales;Thalassiosiraceae;Thalassiosira
g16330.t1	clust_11832	3	N	Y	N	N	tps:THAPSDRAFT_23900	hypothetical protein						B8C7P5											0	3792.17	ND	0	ND	0.00752	7	unmethylated	Eukaryota;Bacillariophyta;Coscinodiscophyceae;Thalassiosirales;Thalassiosiraceae;Thalassiosira
g16146.t1	clust_128	67	N	N	Y	N	tps:THAPSDRAFT_25466	hypothetical protein						B8LD49					Predicted protein	_GAP_||PF00595	_GAP_||PDZ domain (Also known as DHR or GLGF)				1	4251.78	ND	0	ND	0.0104	16	unmethylated	Eukaryota;Bacillariophyta;Coscinodiscophyceae;Thalassiosirales;Thalassiosiraceae;Thalassiosira
g22656.t1	clust_9252	4	Y	N	N	N	tps:THAPSDRAFT_21682	hypothetical protein						B8BXD5					TIGR04121: DEXH_lig_assoc: DEXH box helicase, DNA ligase-associated PF00270.24: DEAD/DEAH box helicase PF00271.26: Helicase conserved C-terminal domain	_GAP_||PF00271||_GAP_	_GAP_||Helicase conserved C-terminal domain||_GAP_				0	899.333	ND	0	ND	0.0192	13	unmethylated	Eukaryota;Bacillariophyta;Coscinodiscophyceae;Thalassiosirales;Thalassiosiraceae;Thalassiosira
g22792.t1	clust_2578	9	N	Y	N	N	tps:THAPSDRAFT_32414	hypothetical protein						B8BTK0					TIGR03594: GTPase_EngA: ribosome-associated GTPase EngA PF01926.18: 50S ribosome-binding GTPase PF02421.13: Ferrous iron transport protein B	_GAP_||PF01926||_GAP_||PF14714||_GAP_	_GAP_||GTPase of unknown function||_GAP_||PF14714||_GAP_	_GAP_||TIGR03594||_GAP_	_GAP_||ribosome-associated GTPase EngA||_GAP_		1	5882.83	ND	0	ND	0.0204	7	unmethylated	Eukaryota;Bacillariophyta;Coscinodiscophyceae;Thalassiosirales;Thalassiosiraceae;Thalassiosira
g22850.t1	clust_1362	13	N	N	Y	N	pti:PHATRDRAFT_38794	hypothetical protein						B7G6V2					PF00722.16: Glycosyl hydrolases family 16	_GAP_||PF00722||_GAP_	_GAP_||Glycosyl hydrolases family 16||_GAP_				1	1561.67	ND	0	ND	0.0219	12	unmethylated	Eukaryota;Bacillariophyta;Coscinodiscophyceae;Thalassiosirales;Thalassiosiraceae;Thalassiosira
g21470.t1	clust_9460	4	N	N	Y	N	tps:THAPSDRAFT_22296	hypothetical protein						B8BZJ4					Predicted protein						0	5212.67	ND	0	ND	0.024	14	unmethylated	Eukaryota;Bacillariophyta;Coscinodiscophyceae;Thalassiosirales;Thalassiosiraceae;Thalassiosira
g14163.t1	clust_2577	9	N	Y	N	N	tps:THAPSDRAFT_32684	probable uracil phosphoribosyltransferase (EC:2.4.2.9); K00761 uracil phosphoribosyltransferase [EC:2.4.2.9]	tps01100||tps00240	2.4.2.9	K00761	uracil phosphoribosyltransferase [EC:2.4.2.9]	Pyrimidine metabolism	B8BYV0	KOG4203	Armadillo/beta-Catenin/plakoglobin	Signal transduction mechanisms	CELLULAR PROCESSES AND SIGNALING	TIGR01091: upp: uracil phosphoribosyltransferase	_GAP_||PF14681	_GAP_||PF14681				0	2509	ND	0	ND	0.025	8	unmethylated	Eukaryota;Bacillariophyta;Coscinodiscophyceae;Thalassiosirales;Thalassiosiraceae;Thalassiosira
g21711.t1	clust_590	22	N	N	Y	N	tps:THAPSDRAFT_38789	hypothetical protein						B8CG65					TIGR00785: dass: transporter, divalent anion:Na+ symporter (DASS) family PF02080.16: TrkA-C domain PF03600.11: Citrate transporter	PF03600||PF02080||_GAP_	Citrate transporter||TrkA-C domain||_GAP_			DASS	7	2278.39	ND	0	ND	0.025	10	unmethylated	Eukaryota;Bacillariophyta;Coscinodiscophyceae;Thalassiosirales;Thalassiosiraceae;Thalassiosira
g25461.t1	clust_3029	9	N	N	Y	N	tps:THAPS_7031	hypothetical protein						B5YN59					PF08547.7: Complex I intermediate-associated protein 30 (CIA30)	PF08547	Complex I intermediate-associated protein 30 (CIA30)				0	350	ND	0	ND	0.0271	24	unmethylated	Eukaryota;Bacillariophyta;Coscinodiscophyceae;Thalassiosirales;Thalassiosiraceae;Thalassiosira
g20630.t1	clust_4526	8	N	N	Y	N	tps:THAPSDRAFT_24669	hypothetical protein						B8CBG3											0	11564.1	ND	0	ND	0.0278	4	unmethylated	Eukaryota;Bacillariophyta;Coscinodiscophyceae;Thalassiosirales;Thalassiosiraceae;Thalassiosira
g26661.t1	clust_1608	11	N	N	Y	N	tps:THAPSDRAFT_2769	hypothetical protein						B8BVA6	KOG0758	Mitochondrial carnitine-acylcarnitine carrier protein	Energy production and conversion	METABOLISM	Predicted protein	PF00153	Mitochondrial carrier protein			MC	3	631.889	ND	0	ND	0.0312	8	unmethylated	Eukaryota;Bacillariophyta;Coscinodiscophyceae;Thalassiosirales;Thalassiosiraceae;Thalassiosira
g7989.t1	clust_6269	6	N	N	Y	N	tps:THAPSDRAFT_10192	hypothetical protein						B8CDI2											0	4042.72	ND	0	ND	0.0312	8	unmethylated	Eukaryota;Bacillariophyta;Coscinodiscophyceae;Thalassiosirales;Thalassiosiraceae;Thalassiosira
g25719.t1	clust_3426	8	N	N	Y	N	tps:THAPSDRAFT_24035	hypothetical protein; K11840 ubiquitin carboxyl-terminal hydrolase 9/24 [EC:3.1.2.15]		3.1.2.15	K11840	ubiquitin carboxyl-terminal hydrolase 9/24 [EC:3.4.19.12]		B8C8H1					Predicted protein						0	285.778	ND	0	ND	0.0352	31	unmethylated	Eukaryota;Bacillariophyta;Coscinodiscophyceae;Thalassiosirales;Thalassiosiraceae;Thalassiosira
g18362.t1	clust_155	59	N	N	Y	N	tps:THAPSDRAFT_2063	hypothetical protein						B8BT99					PF00856.23: SET domain	_GAP_||PF00856||_GAP_	_GAP_||SET domain||_GAP_				0	741.556	ND	0	ND	0.04	5	unmethylated	Eukaryota;Bacillariophyta;Coscinodiscophyceae;Thalassiosirales;Thalassiosiraceae;Thalassiosira
g23905.t1	clust_661	20	N	N	Y	N	tps:THAPSDRAFT_3448	hypothetical protein; K00942 guanylate kinase [EC:2.7.4.8]	tps01100||tps00230	2.7.4.8	K00942	guanylate kinase [EC:2.7.4.8]	Purine metabolism	B8BXT9	KOG0707	Guanylate kinase	Nucleotide transport and metabolism	METABOLISM	TIGR03263: guanyl_kin: guanylate kinase PF00625.16: Guanylate kinase	PF00625||_GAP_	Guanylate kinase||_GAP_				0	1709.72	ND	0	ND	0.0407	9	unmethylated	Eukaryota;Bacillariophyta;Coscinodiscophyceae;Thalassiosirales;Thalassiosiraceae;Thalassiosira
g19340.t1	clust_10071	4	N	N	Y	N	tps:THAPSDRAFT_21922	hypothetical protein						B8BYS0					Predicted protein						4	2930.78	ND	0	ND	0.0417	10	unmethylated	Eukaryota;Bacillariophyta;Coscinodiscophyceae;Thalassiosirales;Thalassiosiraceae;Thalassiosira
g23286.t1	clust_10067	4	Y	N	N	N																			0	209.222	ND	0	ND	0.0429	15	unmethylated	Eukaryota;Bacillariophyta;Coscinodiscophyceae;Thalassiosirales;Thalassiosiraceae;Thalassiosira
g28290.t1	clust_146	62	N	N	Y	N	tps:THAPSDRAFT_264921	lhcx1; fucoxanthin chlorophyll a/c protein, LI818 clade						B8CGG0					PF00504.16: Chlorophyll A-B binding protein						0	521.611	ND	0	ND	0.0441	17	unmethylated	Eukaryota;Bacillariophyta;Coscinodiscophyceae;Thalassiosirales;Thalassiosiraceae;Thalassiosira
g10884.t1	clust_12104	3	Y	N	N	N													TIGR02795: tol_pal_ybgF: tol-pal system protein YbgF PF13424.1: Tetratricopeptide repeat PF00515.23: Tetratricopeptide repeat	_GAP_||PF13424||_GAP_||PF13181||_GAP_||PF13424||_GAP_||PF00515	_GAP_||PF13424||_GAP_||Tetratricopeptide repeat||_GAP_||PF13424||_GAP_||Tetratricopeptide repeat				0	188.056	ND	0	ND	0.05	4	unmethylated	Eukaryota;Bacillariophyta;Coscinodiscophyceae;Thalassiosirales;Thalassiosiraceae;Thalassiosira
g25268.t1	clust_13050	3	N	N	Y	N	tps:THAPSDRAFT_1477	hypothetical protein						B8BR23					PF00300.17: Histidine phosphatase superfamily (branch 1)	_GAP_||PF00300||_GAP_	_GAP_||Phosphoglycerate mutase family||_GAP_				0	1764.5	ND	0	ND	0.05	4	unmethylated	Eukaryota;Bacillariophyta;Coscinodiscophyceae;Thalassiosirales;Thalassiosiraceae;Thalassiosira
g27466.t1	clust_3093	9	N	N	Y	N	tps:THAPSDRAFT_21957	hypothetical protein						B8BYX8					PF04755.7: PAP_fibrillin	_GAP_||PF04755	_GAP_||PAP_fibrillin				0	1395.33	ND	0	ND	0.05	5	unmethylated	Eukaryota;Bacillariophyta;Coscinodiscophyceae;Thalassiosirales;Thalassiosiraceae;Thalassiosira
g16336.t1	clust_95	83	N	Y	N	N	tps:THAPSDRAFT_262535	hypothetical protein						B8C2Z4					TIGR02917: PEP_TPR_lipo: putative PEP-CTERM system TPR-repeat lipoprotein PF13424.1: Tetratricopeptide repeat PF13374.1: Tetratricopeptide repeat	_GAP_||PF13374||_GAP_||PF13424||PF00515||_GAP_	_GAP_||PF13374||_GAP_||PF13424||Tetratricopeptide repeat||_GAP_				0	15350.9	ND	0	ND	0.05	5	unmethylated	Eukaryota;Bacillariophyta;Coscinodiscophyceae;Thalassiosirales;Thalassiosiraceae;Thalassiosira
g19314.t1	clust_10103	4	Y	N	N	N	tps:THAPSDRAFT_32713	hypothetical protein						B8BWB3					TIGR02349: DnaJ_bact: chaperone protein DnaJ PF00226.26: DnaJ domain PF09320.6: Domain of unknown function (DUF1977)	PF00226||_GAP_||PF09320	DnaJ domain||_GAP_||Domain of unknown function (DUF1977)				0	959.056	ND	0	ND	0.0556	2	unmethylated	Eukaryota;Bacillariophyta;Coscinodiscophyceae;Thalassiosirales;Thalassiosiraceae;Thalassiosira
g15769.t1	clust_2513	9	N	N	Y	N	tps:THAPSDRAFT_25159	hypothetical protein						B8LCQ6											6	10249	ND	0	ND	0.0556	3	unmethylated	Eukaryota;Bacillariophyta;Coscinodiscophyceae;Thalassiosirales;Thalassiosiraceae;Thalassiosira
g26496.t1	clust_3229	8	Y	N	N	N	pti:PHATRDRAFT_46390	hypothetical protein						B7G121					PF02338.14: OTU-like cysteine protease	_GAP_||PF02338	_GAP_||OTU-like cysteine protease				0	1512.06	ND	0	ND	0.0556	3	unmethylated	Eukaryota;Bacillariophyta;Coscinodiscophyceae;Thalassiosirales;Thalassiosiraceae;Thalassiosira
g23166.t1	clust_763	18	N	Y	N	N	tps:THAPSDRAFT_10501	DES2; probable microsomal delta-5 desaturase						B8LCU4					PF00487.19: Fatty acid desaturase	PF00173||_GAP_||PF00487||_GAP_	Cytochrome b5-like Heme/Steroid binding domain||_GAP_||Fatty acid desaturase||_GAP_				4	3796	ND	0	ND	0.0556	2	unmethylated	Eukaryota;Bacillariophyta;Coscinodiscophyceae;Thalassiosirales;Thalassiosiraceae;Thalassiosira
g10199.t1	clust_2539	9	N	N	Y	N	tps:THAPS_23507	hypothetical protein						B5YN95											0	4036	ND	0	ND	0.0568	7	unmethylated	Eukaryota;Bacillariophyta;Coscinodiscophyceae;Thalassiosirales;Thalassiosiraceae;Thalassiosira
g20927.t1	clust_2135	10	N	N	Y	N	pti:PHATRDRAFT_8917	hypothetical protein						B7FPD7	KOG0461	Selenocysteine-specific elongation factor	Translation, ribosomal structure and biogenesis	INFORMATION STORAGE AND PROCESSING	TIGR00475: selB: selenocysteine-specific translation elongation factor PF00009.22: Elongation factor Tu GTP binding domain PF02403.17: Seryl-tRNA synthetase N-terminal domain	PF02403||_GAP_||PF00009||PF03144||_GAP_	Seryl-tRNA synthetase N-terminal domain||_GAP_||Elongation factor Tu GTP binding domain||Elongation factor Tu domain 2||_GAP_				0	794.889	ND	0	ND	0.0571	7	unmethylated	Eukaryota;Bacillariophyta;Coscinodiscophyceae;Thalassiosirales;Thalassiosiraceae;Thalassiosira
g27672.t1	clust_142	64	N	N	Y	N	tps:THAPSDRAFT_24512	hypothetical protein						B8CAG8											0	7902.06	ND	0	ND	0.0667	9	unmethylated	Eukaryota;Bacillariophyta;Coscinodiscophyceae;Thalassiosirales;Thalassiosiraceae;Thalassiosira
g16967.t1	clust_2539	9	N	N	Y	N	tps:THAPS_23507	hypothetical protein						B5YN95											0	4041.83	ND	0	ND	0.0783	10	unmethylated	Eukaryota;Bacillariophyta;Coscinodiscophyceae;Thalassiosirales;Thalassiosiraceae;Thalassiosira
g28688.t1	clust_15521	2	Y	N	N	N																			0	131.333	ND	0	ND	0.0833	12	unmethylated	Eukaryota;Bacillariophyta;Coscinodiscophyceae;Thalassiosirales;Thalassiosiraceae;Thalassiosira
g24285.t1	clust_2077	10	N	N	Y	N	tps:THAPSDRAFT_8019	hypothetical protein						B8C863					TIGR03440: unchr_TIGR03440: TIGR03440 family protein PF03781.11: Formylglycine-generating sulfatase enzyme PF13489.1: Methyltransferase domain	_GAP_||PF12867||_GAP_||PF03781||_GAP_||PF13489	_GAP_||PF12867||_GAP_||Formylglycine-generating sulfatase enzyme||_GAP_||PF13489	_GAP_||TIGR04344||_GAP_||TIGR04345	_GAP_||TIGR04344||_GAP_||TIGR04345		0	4057	ND	0	ND	0.0833	6	unmethylated	Eukaryota;Bacillariophyta;Coscinodiscophyceae;Thalassiosirales;Thalassiosiraceae;Thalassiosira
g16912.t1	clust_7300	5	N	Y	N	N	tps:THAPSDRAFT_2087	hypothetical protein						B8BTC4					TIGR00795: lctP: transporter, lactate permease (LctP) family	_GAP_||PF02652	_GAP_||L-lactate permease			LctP	13	6821.78	ND	0	ND	0.0833	3	unmethylated	Eukaryota;Bacillariophyta;Coscinodiscophyceae;Thalassiosirales;Thalassiosiraceae;Thalassiosira
g12916.t1	clust_132	66	N	Y	N	N	tps:THAPSDRAFT_269901	spermidine synthase (EC:2.5.1.16); K00797 spermidine synthase [EC:2.5.1.16]	tps01100||tps00410||tps00480||tps00270||tps00330	2.5.1.16	K00797	spermidine synthase [EC:2.5.1.16]	Cysteine and methionine metabolism || Arginine and proline metabolism || beta-Alanine metabolism || Glutathione metabolism	B8CE12					TIGR00417: speE: spermidine synthase PF01564.12: Spermine/spermidine synthase	PF01564||_GAP_	Spermine/spermidine synthase||_GAP_				0	2205.89	ND	0	ND	0.0909	11	unmethylated	Eukaryota;Bacillariophyta;Coscinodiscophyceae;Thalassiosirales;Thalassiosiraceae;Thalassiosira
g20310.t1	clust_10024	4	N	Y	N	N	tps:THAPSDRAFT_22218	hypothetical protein						B8BZ48					Predicted protein						0	15087.2	ND	0	ND	0.1	4	unmethylated	Eukaryota;Bacillariophyta;Coscinodiscophyceae;Thalassiosirales;Thalassiosiraceae;Thalassiosira
g14968.t1	clust_4943	7	N	N	Y	N	tps:THAPSDRAFT_11612	hypothetical protein						B8CF18					TIGR01733: AA-adenyl-dom: amino acid adenylation domain PF00501.23: AMP-binding enzyme PF12796.2: Ankyrin repeats (3 copies)	_GAP_||PF00501||_GAP_||PF12796	_GAP_||AMP-binding enzyme||_GAP_||PF12796				0	413.722	ND	0	ND	0.1	2	unmethylated	Eukaryota;Bacillariophyta;Coscinodiscophyceae;Thalassiosirales;Thalassiosiraceae;Thalassiosira
g21315.t1	clust_5776	7	N	N	Y	N	tps:THAPS_23427	hypothetical protein						B5YMP8					Predicted protein	_GAP_||PF04387	_GAP_||Protein tyrosine phosphatase-like protein, PTPLA				5	655.667	ND	0	ND	0.1	2	unmethylated	Eukaryota;Bacillariophyta;Coscinodiscophyceae;Thalassiosirales;Thalassiosiraceae;Thalassiosira
g24638.t1	clust_1973	10	N	N	Y	N	tps:THAPSDRAFT_22266	hypothetical protein						B8BZD1					PF04906.8: Tweety						5	2274.22	ND	0	ND	0.106	11	unmethylated	Eukaryota;Bacillariophyta;Coscinodiscophyceae;Thalassiosirales;Thalassiosiraceae;Thalassiosira
g23207.t1	clust_1497	12	N	N	Y	N	tps:THAPSDRAFT_22851	hypothetical protein						B8C3H9											1	80.6111	ND	0	ND	0.115	10	unmethylated	Eukaryota;Bacillariophyta;Coscinodiscophyceae;Thalassiosirales;Thalassiosiraceae;Thalassiosira
g20250.t1	clust_110	74	N	N	Y	N	tps:THAPSDRAFT_25594	hypothetical protein						B8CEL7											0	893	ND	0	ND	0.125	4	unmethylated	Eukaryota;Bacillariophyta;Coscinodiscophyceae;Thalassiosirales;Thalassiosiraceae;Thalassiosira
g13329.t1	clust_12086	3	N	Y	N	N	ppp:PHYPADRAFT_66466	hypothetical protein						A9RHY4											0	1294.11	ND	0	ND	0.125	8	unmethylated	Eukaryota;Bacillariophyta;Coscinodiscophyceae;Thalassiosirales;Thalassiosiraceae;Thalassiosira
g26518.t1	clust_16475	2	Y	N	N	N	tps:THAPSDRAFT_21986	hypothetical protein						B8BWA8											0	728.722	ND	0	ND	0.125	4	unmethylated	Eukaryota;Bacillariophyta;Coscinodiscophyceae;Thalassiosirales;Thalassiosiraceae;Thalassiosira
g23758.t1	clust_9932	4	N	N	Y	N	tps:THAPSDRAFT_9435	hypothetical protein						B8CBB5					PF13606.1: Ankyrin repeat PF13857.1: Ankyrin repeats (many copies)						0	79.2778	ND	0	ND	0.125	6	unmethylated	Eukaryota;Bacillariophyta;Coscinodiscophyceae;Thalassiosirales;Thalassiosiraceae;Thalassiosira
g15618.t1	clust_11919	3	N	Y	N	N	tps:THAPSDRAFT_9490	hypothetical protein			K15281	solute carrier family 35		B8CBG9	KOG1444	Nucleotide-sugar transporter VRG4/SQV-7	Carbohydrate transport and metabolism	METABOLISM	Predicted protein	PF08449||PF03151	UAA transporter family||Triose-phosphate Transporter family			DMT	8	1049.17	ND	0	ND	0.167	3	unmethylated	Eukaryota;Bacillariophyta;Coscinodiscophyceae;Thalassiosirales;Thalassiosiraceae;Thalassiosira
g3590.t1	clust_2269	10	N	N	Y	N	tps:THAPSDRAFT_5760	hypothetical protein; K11984 U4/U6.U5 tri-snRNP-associated protein 1	tps03040		K11984	U4/U6.U5 tri-snRNP-associated protein 1	Spliceosome	B8C3T9					Predicted protein	PF03343||_GAP_	SART-1 family||_GAP_				0	2223.89	ND	0	ND	0.167	3	unmethylated	Eukaryota;Bacillariophyta;Coscinodiscophyceae;Thalassiosirales;Thalassiosiraceae;Thalassiosira
g23124.t1	clust_242	40	N	N	Y	N	tps:THAPS_23606	hypothetical protein						B5YNS4											0	1918.5	ND	0	ND	0.171	6	unmethylated	Eukaryota;Bacillariophyta;Coscinodiscophyceae;Thalassiosirales;Thalassiosiraceae;Thalassiosira
g20128.t1	clust_1074	15	N	N	Y	N	tps:THAPSDRAFT_261756	membrane alanine aminopeptidase (EC:3.4.11.2); K01256 aminopeptidase N [EC:3.4.11.2]	tps01100||tps00480	3.4.11.2	K01256	aminopeptidase N [EC:3.4.11.2]	Glutathione metabolism	B8BXM0					TIGR02414: pepN_proteo: aminopeptidase N PF11940.3: Domain of unknown function (DUF3458) PF01433.15: Peptidase family M1	_GAP_||PF01433||_GAP_||PF11940||_GAP_	_GAP_||Peptidase family M1||_GAP_||Domain of unknown function (DUF3458)||_GAP_	_GAP_||TIGR02414	_GAP_||aminopeptidase N		0	1676.83	ND	0	ND	0.176	15	unmethylated	Eukaryota;Bacillariophyta;Coscinodiscophyceae;Thalassiosirales;Thalassiosiraceae;Thalassiosira
g22668.t1	clust_15691	2	Y	N	N	N	tps:THAPSDRAFT_3413	hypothetical protein						B8BXQ6											0	212.889	ND	0	ND	0.2	3	unmethylated	Eukaryota;Bacillariophyta;Coscinodiscophyceae;Thalassiosirales;Thalassiosiraceae;Thalassiosira
g14613.t1	clust_6324	6	Y	N	N	N																			0	767.611	ND	0	ND	0.2	1	unmethylated	Eukaryota;Bacillariophyta;Coscinodiscophyceae;Thalassiosirales;Thalassiosiraceae;Thalassiosira
[truncated: 19,959 more rows]

## Sheet: OrthoMCL annotation all Diatoms
Species	mcl_pepid	gff_pepid	cluster	cluster_size	kegg_hit	kegg_desc	kegg_pathway	KO	KO_desc	KO_pathway	EC	uniprot	KOG_id	KOG_desc	KOG_class	KOG_group	best_hit_annotation	PFams	PFams_desc	TIGRFams	TIGRFams_desc	transporter_family	transmembrane_domains
[truncated: 142,868 more rows]

[truncated: 2 more sheets: DarkHorse, Subcellular Targeting]
