# Supplementary material for: Genome and methylome of the oleaginous diatom Cyclotella cryptica reveal genetic flexibility toward a high lipid phenotype
Source: Biotechnol Biofuels. 2016 Nov 25;9:258. doi: 10.1186/s13068-016-0670-3 (PMC5124317; doi:10.1186/s13068-016-0670-3)
Supplement: Supplementary file 3 — Additional file 3. Periplastid predicted genes. [file 13068_2016_670_MOESM3_ESM.xlsx]

## Sheet: Periplastid genes
Category	Gene model	thaps_ortholog	Pfam domain	Pfam description	Found in Pt PPC?	SignalP	ASAFind cleavage position	ASAFind/SignalP cleavage site offset	ASAFind 20aa transit score	ASAFind Prediction	ChloroP score	ChloroP	SigP	Cleavage Site	Adjusted cleavage site ASAfind		BLAST top hit
Clathrin-3	g12899.t1	21888	_GAP_||PF7651||_GAP_	_GAP_||ANTH domain||_GAP_	Yes	Y	21	0	1.77469	Not plastid, SignalP positive	0.561	Y	ASARSSGRPSSS	AR	AR
	g1668.t1	35103	_GAP_||PF35||_GAP_	_GAP_||Dynamin family||_GAP_	yes	Y	26	-2	0.756197	Not plastid, SignalP positive	0.519	Y	ARGTGNGGIGGG	GT	AR
	g15341.t1					Y	27	2	2.46587	Not plastid, SignalP positive	0.581	Y	VSPLSITPLSSS	PL	SI
Transporters - 8
	g13112.t1	30972	PF5631||_GAP_	Protein of unknown function (DUF791)||_GAP_		Y	25	-1	0.696264	Not plastid, SignalP positive	0.513	Y	TAGLKLFGMAGR	GL	AG
	g16525.t1	24709	_GAP_||PF3219	_GAP_||TLC ATP/ADP transporter		Y	18	0	1.4116	Not plastid, SignalP positive	0.52	Y	ASAHQLHHSPSS	AH	AH
	g17690.t1	18109	_GAP_||PF1169	_GAP_||Uncharacterized protein family UPF16		Y	25	0	1.60312	Not plastid, SignalP positive	0.504	Y	SNAMITLSDISS	AM	AM
	g18137.t1	23908	_GAP_||PF1595||PF571||PF3471||_GAP_	_GAP_||Domain of unknown function DUF21||CBS domain||Transporter associated domain||_GAP_		Y	17	0	1.50426	Not plastid, SignalP positive	0.546	Y	SSGRPVLVAASH	GR	GR
	g18729.t1		_GAP_||PF1226	_GAP_||Formate/nitrite transporter		Y	23	0	2.28721	Not plastid, SignalP positive	0.56	Y	ALAITPNAQSPA	AI	AI
	g3344.t1		_GAP_||PF3219||_GAP_	_GAP_||TLC ATP/ADP transporter||_GAP_		Y	17	0	1.2669	Not plastid, SignalP positive	0.561	Y	ARGGNMALFTSS	GG	GG
	g5998.t1	711	_GAP_||PF1758||_GAP_	_GAP_||Sodium Bile acid symporter family||_GAP_		Y	16	0	5.43832	Plastid, high confidence	0.574	Y	APAGRVAINSVG		AG
	g7883.t1	23142	_GAP_||PF149	_GAP_||Transmembrane amino acid transporter protein		Y	21	0	1.48084	Not plastid, SignalP positive	0.578	Y	TTARRHSQHLPS	AR	AR
Protein Degradation -8
	g1386.t1	17859	_GAP_||PF4511	_GAP_||Der1-like family		Y	19	0	1.09046	Not plastid, SignalP positive	0.52	Y	ANARINPASASA	AR	AR
	g1487.t1	25496				Y	23	0	1.92655	Not plastid, SignalP positive	0.545	Y	TQARIPLSRLTP	AR	AR
	g18000.t1		_GAP_||PF2517||_GAP_	_GAP_||CAAX amino terminal protease family||_GAP_		Y	28	-2	1.1179	Not plastid, SignalP positive	0.541	Y	AMGKPSLSSNIG	GK	AM
	g18003.t1	2436	_GAP_||PF2517||_GAP_	_GAP_||CAAX amino terminal protease family||_GAP_		Y	28	-2	1.1179	Not plastid, SignalP positive	0.541	Y	AMGKPSLSSNIG	GK	AM
	g18848.t1	263092	_GAP_||PF82||_GAP_	_GAP_||Subtilase family||_GAP_		Y	28	0	1.3318	Not plastid, SignalP positive	0.534	Y	AIARRDPWHGSD	AR	AR
	g23203.t1		_GAP_||PF2163||_GAP_	_GAP_||Peptidase family M5||_GAP_			22	-2	1.20325	Plastid, low confidence	0.537	Y	GRSNRSALHASC		SN
	g3373.t1	262675	_GAP_||PF4||_GAP_	_GAP_||ATPase family associated with various cellular activities (AAA)||_GAP_		Y	29	0	1.21857	Not plastid, SignalP positive	0.509	Y	ARAMLIARPRST	AM	AM
	g5574.t1		_GAP_||PF1457||_GAP_	_GAP_||Leishmanolysin||_GAP_			26	1	4.32324	Plastid, low confidence	0.515	Y	TNASGAMLLESE		AS
	g6515.t1	41632	_GAP_||PF26	_GAP_||Eukaryotic aspartyl protease		Y	19	0	0.85622	Not plastid, SignalP positive	0.513	Y	TLAGLAKVPITQ	AG	AG
Protein Import-2
	g3359.t1	40348	_GAP_||PF2359||_GAP_||PF4||_GAP_	_GAP_||Cell division protein 48 (CDC48), N-terminal domain||_GAP_||ATPase family associated with various cellular activities (AAA)||_GAP_		Y	23	0	1.2737	Not plastid, SignalP positive	0.562	Y	SNARVHSNAGSV	AR	AR
	g10147.t1	261093	_GAP_||PF1343||_GAP_	_GAP_||Peptidase family S49||_GAP_		Y	22	0	2.35939	Not plastid, SignalP positive	0.5	Y	CHSRTPSISSAM	SR	SR
Protein Folding-2
	g1194.t1	34476	_GAP_||PF226||_GAP_	_GAP_||DnaJ domain||_GAP_		Y	22	0	1.01777	Not plastid, SignalP positive	0.521	Y	TSAIPAYVSSYY	AI	AI
	g7272.t1		_GAP_||PF254	_GAP_||FKBP-type peptidyl-prolyl cis-trans isomerase			20	0	4.53732	Plastid, high confidence	0.505	Y	FQAHSLRVPTRA		AH
	g7497.t1		_GAP_||PF125	_GAP_||GrpE		Y	16	0	1.58651	Not plastid, SignalP positive	0.542	Y	TSGRCCSSNVVS	GR	GR
Lipid -2
	g1838.t1		_GAP_||PF1648	_GAP_||4'-phosphopantetheinyl transferase superfamily		Y	24	2	1.42657	Not plastid, SignalP positive	0.59	Y	VSSSSGNSGRRM	SS	SG
	g7137.t1	11700	_GAP_||PF1852||_GAP_	_GAP_||START domain||_GAP_		Y	40	0	1.22312	Not plastid, SignalP positive	0.503	Y	CSSHQTRSYRSR	SH	SH
	g17883.t1		_GAP_||PF69	_GAP_||Protein kinase domain			22	-2	1.14881	Plastid, low confidence	0.545	Y	SHALLQPTRQGL		AL
	g18564.t1	7188	_GAP_||PF69	_GAP_||Protein kinase domain			22	-2	1.14881	Plastid, low confidence	0.545	Y	SHALLQPTRQGL		AL
Valine -1
	g1290.t1	269513	_GAP_||PF2771||PF277||_GAP_||PF441	_GAP_||Acyl-CoA dehydrogenase, N-terminal domain||Acyl-CoA dehydrogenase, middle domain||_GAP_||Acyl-CoA dehydrogenase, C-terminal domain	Yes	Y	29	1	1.66347	Not plastid, SignalP positive	0.503	Y	SSAAHPPWSDDA	AA	AH
Nucleotides-1
	g14645.t1	261726	_GAP_||PF149||_GAP_	_GAP_||Calcineurin-like phosphoesterase||_GAP_		Y	33	0	0.752656	Not plastid, SignalP positive	0.501	Y	ALGGSAAAQKKK	GG	GG
	g20763.t1	42946	_GAP_||PF1467	_GAP_||Cytidylyltransferase		Y	28	1	0.473112	Not plastid, SignalP positive	0.538	Y	TLTAHPAVTTSX	TA	AH
Oligosaccharides -3
	g22475.t1	25444	PF391||_GAP_	Alg9-like mannosyltransferase family||_GAP_			14	-2	4.38662	Plastid, low confidence	0.495	-	SEKIGIRQSNGF		KI
	g5278.t1		_GAP_||PF7995||_GAP_	_GAP_||Glucose / Sorbosone dehydrogenase||_GAP_		Y	19	-2	1.29093	Not plastid, SignalP positive	0.516	Y	AMGATSNSSCPT	GA	AM
	g12664.t1		_GAP_||PF4488||_GAP_	_GAP_||Glycosyltransferase sugar-binding region containing DXD motif ||_GAP_		Y	29	0	0.852747	Not plastid, SignalP positive	0.509	Y	TTSGNHILTAKN	SG	SG
Enzymes - 10
	g7839.t1	34543	_GAP_||PF311	_GAP_||Phosphoenolpyruvate carboxylase		Y	20	0	1.11916	Not plastid, SignalP positive	0.569	Y	ASARRAPTANVA	AR	AR
	g7193.t1	261935	_GAP_||PF85||_GAP_	_GAP_||Thioredoxin||_GAP_		Y	28	-1	1.28069	Not plastid, SignalP positive	0.512	Y	SSGSHNGITSAF	GS	SG
	g21882.t1	37471	_GAP_||PF1288||_GAP_||PF89||_GAP_	_GAP_||7,8-dihydro-6-hydroxymethylpterin-pyrophosphokinase (HPPK)||_GAP_||Pterin binding enzyme||_GAP_		Y	31	-2	0.735748	Not plastid, SignalP positive	0.509	Y	ARGAVVFVNAHH	GA	AR
	g6649.t1		_GAP_||PF1565||_GAP_	_GAP_||FAD binding domain ||_GAP_		Y	19	0	1.55476	Not plastid, SignalP positive	0.507	Y	ATAHQSPSISTI	AH	AH
	g2191.t1	262573	_GAP_||PF119||_GAP_	_GAP_||Gamma-glutamyltranspeptidase||_GAP_		Y	19	0	0.982678	Not plastid, SignalP positive	0.515	Y	CSSILLNYNRFR	SI	SI
	g13099.t1	24560	_GAP_||PF85||_GAP_	_GAP_||Thioredoxin||_GAP_		Y	20	-1	2.0791	Not plastid, SignalP positive	0.536	Y	SSGLPHHTSAAS	GL	SG
	g14945.t1	24214	_GAP_||PF1184||_GAP_	_GAP_||Uncharacterized conserved protein (DUF2358)||_GAP_		Y	21	0	1.83061	Not plastid, SignalP positive	0.569	Y	SISHQPLAFTDT	SH	SH
	g16069.t1	27220				Y	25	0	1.67655	Not plastid, SignalP positive	0.58	Y	SSAGSSSSLRSR	AG	AG
	g9625.t1	269393	_GAP_||PF137||_GAP_	_GAP_||NAD dependent epimerase/dehydratase family||_GAP_			15	-2	4.97611	Plastid, low confidence	0.518	Y	SHTFTTPKSSLD		TF
	g15845.t1	24042					22	0	2.58386	Plastid, high confidence	0.573	Y	TSSRSTTASVRR		SR
Cell surface -3
	g3798.t1					Y	18	0	1.38226	Not plastid, SignalP positive	0.52	Y	VEAGTNKTLAPT	AG	AG
	g21102.t1					Y	19	-2	0.955695	Not plastid, SignalP positive	0.513	Y	AHSKKWKRGAPS	SK	AH
	g7695.t1	23247	_GAP_||PF839||_GAP_	_GAP_||LVIVD repeat||_GAP_		Y	34	0	0.875437	Not plastid, SignalP positive	0.545	Y	ASAMNMSNMLMG	AM	AM
Other- 72
	g10234.t1					Y	24	0	2.01653	Not plastid, SignalP positive	0.532	Y	NWGGSPIMMVSA	GG	GG
	g10366.t1					Y	20	0	1.37807	Not plastid, SignalP positive	0.502	Y	VHAGTVRFGEFS	AG	AG
	g10519.t1					Y	27	1	1.1544	Not plastid, SignalP positive	0.51	Y	SRLSRSHHSAVP	LS	SR
	g10719.t1					Y	22	2	1.3398	Not plastid, SignalP positive	0.559	Y	ATAQAGTNKTLA	AQ	AG
	g10736.t1					Y	29	0	0.85101	Not plastid, SignalP positive	0.51	Y	TDARLADRSRVV	AR	AR
	g10755.t1					Y	20	0	1.25194	Not plastid, SignalP positive	0.55	Y	AHAGTNKTLAPT	AG	AG
	g10933.t1					Y	28	2	1.57602	Not plastid, SignalP positive	0.519	Y	VSGQSGYRSSLL	GQ	SG
	g11220.t1	261067	_GAP_||PF245||_GAP_	_GAP_||Alkaline phosphatase||_GAP_		Y	16	-2	1.48844	Not plastid, SignalP positive	0.512	Y	AGATSTRSGGLG	AT	AG
	g11271.t1					Y	24	0	1.21766	Not plastid, SignalP positive	0.542	Y	SRSHQHSSSLSA	SH	SH
	g11426.t1	22349				Y	16	-2	1.45316	Not plastid, SignalP positive	0.511	Y	AHAARQARYLSG	AA	AH
	g11495.t1						19	0	1.30834	Plastid, low confidence	0.535	Y	SSSIVSQFIFRN		SI
	g12227.t1	17262	_GAP_||PF7934||PF73||_GAP_	_GAP_||8-oxoguanine DNA glycosylase, N-terminal domain||HhH-GPD superfamily base excision DNA repair protein||_GAP_		Y	16	0	1.82986	Not plastid, SignalP positive	0.58	Y	SLSRMSSPAASS	SR	SR
	g12294.t1					Y	25	0	1.26175	Not plastid, SignalP positive	0.542	Y	SQSRVLSSRQLN	SR	SR
	g12673.t1	9752				Y	26	2	1.72197	Not plastid, SignalP positive	0.515	Y	CTSLSIAGKAST	SL	SI
	g12730.t1					Y	20	-1	1.61292	Not plastid, SignalP positive	0.575	Y	VAGQTTPSPTTS	GQ	AG
	g12804.t1					Y	31	2	1.22168	Not plastid, SignalP positive	0.513	Y	SQASARILGASS	AS	AR
	g12815.t1					Y	31	2	1.22168	Not plastid, SignalP positive	0.513	Y	SQASARILGASS	AS	AR
	g13200.t1	24098				Y	17	-2	1.29081	Not plastid, SignalP positive	0.501	Y	ARSHSLQKHGLF	SH	AR
	g13455.t1					Y	21	0	1.60858	Not plastid, SignalP positive	0.547	Y	SWAGRSASSPAL	AG	AG
	g13575.t1	4516				Y	21	0	2.0765	Not plastid, SignalP positive	0.528	Y	TSAISPRPGASA	AI	AI
	g13825.t1	21170				Y	41	0	1.26018	Not plastid, SignalP positive	0.513	Y	AAAGSVDIGNPS	AG	AG
	g14388.t1	5221	_GAP_||PF1345||_GAP_	_GAP_||PF1345||_GAP_		Y	26	0	1.28676	Not plastid, SignalP positive	0.511	Y	VQAGYVAPSPFT	AG	AG
	g14565.t1	10673	_GAP_||PF57||_GAP_||PF597||_GAP_	_GAP_||HRDC domain||_GAP_||PIF1 helicase||_GAP_		Y	42	0	1.43403	Not plastid, SignalP positive	0.535	Y	SLARSTYSSRGH	AR	AR
	g15127.t1					Y	17	-2	1.29081	Not plastid, SignalP positive	0.501	Y	ARSHSLQKHGLF	SH	AR
	g1563.t1	24854				Y	25	1	0.994414	Not plastid, SignalP positive	0.509	Y	VLTARNRAMLRK	TA	AR
	g16183.t1					Y	24	0	0.790687	Not plastid, SignalP positive	0.525	Y	VHSGRQNRRNVV	SG	SG
	g167.t1						40	0	2.96344	Plastid, high confidence	0.54	Y	VLSIVAWSPISS		SI
	g16704.t1	262303	_GAP_||PF58||_GAP_||PF13361||_GAP_	_GAP_||UvrD/REP helicase||_GAP_||UvrD-like helicase C-terminal domain||_GAP_		Y	21	1	1.38775	Not plastid, SignalP positive	0.557	Y	VSSSHTVDAGAI	SS	SH
	g16823.t1					Y	31	2	1.22168	Not plastid, SignalP positive	0.513	Y	SQASARILGASS	AS	AR
	g17366.t1					Y	18	0	1.02861	Not plastid, SignalP positive	0.507	Y	VCAGLASRLDCL	AG	AG
	g17463.t1					Y	20	0	1.95288	Not plastid, SignalP positive	0.516	Y	VEAGTPGCYPTW	AG	AG
	g17555.t1		_GAP_||PF754||_GAP_	_GAP_||F5/8 type C domain||_GAP_		Y	28	0	1.1488	Not plastid, SignalP positive	0.519	Y	SDARIGREPLTR	AR	AR
	g17561.t1	11747				Y	16	-2	1.03788	Not plastid, SignalP positive	0.529	Y	ARGYTLTPPLSS	GY	AR
	g17693.t1					Y	21	0	1.60858	Not plastid, SignalP positive	0.547	Y	SWAGRSASSPAL	AG	AG
	g17957.t1	4571				Y	27	0	1.28914	Not plastid, SignalP positive	0.556	Y	VSAITSTSCFAV	AI	AI
	g18510.t1	269876				Y	21	0	1.6221	Not plastid, SignalP positive	0.538	Y	SQARSTIRGLSD	AR	AR
	g18709.t1		_GAP_||PF27||_GAP_	_GAP_||DEAD/DEAH box helicase||_GAP_		Y	18	-2	1.45124	Not plastid, SignalP positive	0.545	Y	AHSWTTIPAITR	SW	AH
	g18776.t1					Y	17	0	1.28916	Not plastid, SignalP positive	0.557	Y	ANAGTNKTLAPT	AG	AG
	g19203.t1	10400				Y	18	-2	1.44472	Not plastid, SignalP positive	0.537	Y	AGTQPTTQLVYA	TQ	AG
	g1975.t1	4186				Y	20	1	1.59284	Not plastid, SignalP positive	0.51	Y	SDGSRSLVVASA	GS	SR
	g2093.t1		_GAP_||PF8811||_GAP_	_GAP_||Protein of unknown function (DUF18)||_GAP_		Y	22	0	1.24584	Not plastid, SignalP positive	0.544	Y	SSAGSIAFPINA	AG	AG
	g21041.t1					Y	21	0	1.35473	Not plastid, SignalP positive	0.537	Y	GNARDTGSLCPK	AR	AR
	g21266.t1					Y	19	-2	0.955695	Not plastid, SignalP positive	0.513	Y	AHSKKWKRGAPS	SK	AH
	g21300.t1	7475				Y	20	0	1.43592	Not plastid, SignalP positive	0.53	Y	VSAMQSSSFSVP	AM	AM
	g21333.t1		_GAP_||PF8811||_GAP_	_GAP_||Protein of unknown function (DUF18)||_GAP_		Y	22	0	1.24584	Not plastid, SignalP positive	0.544	Y	SSAGSIAFPINA	AG	AG
	g21397.t1					Y	31	2	1.22168	Not plastid, SignalP positive	0.513	Y	SQASARILGASS	AS	AR
	g2227.t1		_GAP_||PF4886||_GAP_	_GAP_||PT repeat||_GAP_		Y	18	0	1.37401	Not plastid, SignalP positive	0.53	Y	AHARLSSHKGGR	AR	AR
	g2234.t1	23191				Y	23	0	0.821351	Not plastid, SignalP positive	0.526	Y	AIAGGVRRTRKL	AG	AG
	g22382.t1					Y	18	-2	1.44669	Not plastid, SignalP positive	0.542	Y	AMSNSPLHITAF	SN	AM
	g22529.t1					Y	29	0	1.32996	Not plastid, SignalP positive	0.533	Y	STARLGTSQPLS	AR	AR
	g23654.t1					Y	23	2	1.50758	Not plastid, SignalP positive	0.565	Y	GTCLSIQSFARP	CL	SI
	g23890.t1					Y	24	-1	1.23072	Not plastid, SignalP positive	0.51	Y	IGGFISIIASSL	GF	GG
	g23959.t1		_GAP_||PF4886	_GAP_||PT repeat			26	0	4.55945	Plastid, high confidence	0.547	Y	VIAILFFGGSKS		AI
	g2397.t1	9764				Y	20	0	1.06331	Not plastid, SignalP positive	0.538	Y	VNAGSLRRLSSN	AG	AG
	g24277.t1					Y	29	0	1.32996	Not plastid, SignalP positive	0.533	Y	STARLGTSQPLS	AR	AR
	g25250.t1					Y	21	-2	1.30293	Not plastid, SignalP positive	0.531	Y	SMTRLCTQRGSG	TR	SM
	g27100.t1					Y	34	0	1.58895	Not plastid, SignalP positive	0.548	Y	SQARRTHPPASS	AR	AR
	g28398.t1					Y	34	0	1.58895	Not plastid, SignalP positive	0.548	Y	SQARRTHPPASS	AR	AR
	g28691.t1						21	-2	0.992836	Plastid, low confidence	0.556	Y	SRGALGLSSCIA		GA
	g5799.t1	11824	_GAP_||PF2527||_GAP_	_GAP_||rRNA small subunit methyltransferase G||_GAP_		Y	17	0	1.22609	Not plastid, SignalP positive	0.537	Y	CQARTRNVLALT	AR	AR
	g5807.t1	4814				Y	29	0	1.29557	Not plastid, SignalP positive	0.527	Y	SLAHRQRSPITS	AH	AH
	g6838.t1		_GAP_||PF583	_GAP_||Acetyltransferase (GNAT) family		Y	22	1	1.43638	Not plastid, SignalP positive	0.523	Y	ATAAIVDSASRI	AA	AI
	g689.t1	2799	PF153	Mitochondrial carrier protein		Y	41	-2	1.06301	Not plastid, SignalP positive	0.515	Y	AMSYQHVKGCSM	SY	AM
	g716.t1	23655	_GAP_||PF233	_GAP_||Mitochondrial glycoprotein		Y	21	0	1.56601	Not plastid, SignalP positive	0.564	Y	ISSRSISRHTSN	SR	SR
	g7372.t1		_GAP_||PF1341||_GAP_	_GAP_||PF1341||_GAP_		Y	22	0	1.51109	Not plastid, SignalP positive	0.509	Y	STAISTTAFSAP	AI	AI
	g7459.t1					Y	28	2	1.57602	Not plastid, SignalP positive	0.517	Y	VSGQSGYRSSLL	GQ	SG
	g749.t1					Y	29	0	1.23778	Not plastid, SignalP positive	0.532	Y	AHAGTNKTLAPT	AG	AG
	g7721.t1	24990	_GAP_||PF13659||_GAP_	_GAP_||PF13659||_GAP_		Y	18	0	0.894277	Not plastid, SignalP positive	0.541	Y	ASAIRGRTSGFT	AI	AI
	g8624.t1	4022				Y	20	-2	1.29152	Not plastid, SignalP positive	0.566	Y	ARGLSPPSKPPK	GL	AR
	g877.t1					Y	18	-1	0.891015	Not plastid, SignalP positive	0.511	Y	IAGQWTRRDKVQ	GQ	AG
	g8888.t1	3345					26	0	4.5322	Plastid, high confidence	0.535	Y	TSSGPFAVAFLS		SG
	g9301.t1	262163				Y	19	1	1.53684	Not plastid, SignalP positive	0.552	Y	SSSSRMSASLSA	SS	SR
