# Supplementary material for: Genome and methylome of the oleaginous diatom Cyclotella cryptica reveal genetic flexibility toward a high lipid phenotype
Source: Biotechnol Biofuels. 2016 Nov 25;9:258. doi: 10.1186/s13068-016-0670-3 (PMC5124317; doi:10.1186/s13068-016-0670-3)
Supplement: Supplementary file 4 — Additional file 4. Triose phosphate transporters, accession numbers for sequences used in Fig. 9 and Additional file 1: Figure S2. [file 13068_2016_670_MOESM4_ESM.xlsx]

## Sheet: TPTs
Triose Phosphate Translocators
	Cc gene ID	Putative location	Pt gene ID	Putative localization	Notes
TPT1	g20635.t1	weak sigP	50742	cER	Confirmed with localization in P. tricornutum Moog et. al. 2015
TPT2a	g14384.t1	No prediction	20824	Periplastid membrane*	Confirmed with localization in P. tricornutum Moog et. al. 2015
TPT2b	g20002.t1	weak sigP A-L (chloro)	-	-
TPT3	-	-	-	-
TPT4a	g4378.t1	plastid	54017	Inner plastid membrane	Confirmed with localization in P. tricornutum Moog et. al. 2015
TPT4b	g14478.t1	plastid	24610	Inner plastid membrane	Confirmed with localization in P. tricornutum Moog et. al. 2015
TPT4c	g4485.t1	plastid	-	-
TPT5	g9360.t1	No prediction	45268	No prediction
TPT6	-	-	50485	No prediction
TPT7	g20144.t1	plastid	40492
TPT8	g13820.t1	mito? Mitoprot .8648	43320	cER	Confirmed with localization in P. tricornutum Moog et. al. 2015
TPT9	g9917.t1	ER	38686
TPT10	-	-	23380/49661	No prediction
TPT11	g14735.t1	No prediction	43174	No prediction	GDP-fucose?
TPT12	g18687.t1	No prediction	9609		GDP-mannose?
TPT13	g12969.t1	plastid	45630		Nuc-sugar?
TPT14	g20635.t1	ER	-	-
TPT15	g15618.t1	Weak sigP	-	-	Nuc-sugar?
TPT16	g10651.t1	No prediction	-	-

## Sheet: Accession Numbers Figure9
Abbreviation	Genus	Species	Accession Number	Gene ID	Taxon
Thaps	Thalassiosira	pseudonana	XP_002288830.1	268472	Heterokont
Thaps	Thalassiosira	pseudonana	XP_002291581.1	269158	Heterokont
Thaps	Thalassiosira	pseudonana	XP_002286734.1	20766	Heterokont
Thaps	Thalassiosira	pseudonana	XP_002288312.1	14527	Heterokont
Thaps	Thalassiosira	pseudonana	XP_002294398.1	14028	Heterokont
Thaps	Thalassiosira	pseudonana	XP_002294528.1	37974	Heterokont
Thaps	Thalassiosira	pseudonana	XP_002286132.1	31226	Heterokont
Thaoc	Thalassiosira	oceanica	EJK73525.1	4845	Heterokont
Fracy	Fragilariopsis	cylindrus	-	175852	Heterokont
Nanga	Nannochloropsis	gaditana	EWM22892.1	100320g3	Heterokont
Emihu	Emiliana	huxleyi	EOD23782	443968	Haptophyte
Emihu	Emiliana	huxleyi	EOD14558	432500	Haptophyte
Chlke	Parachlorella	kessleri	P15686	Hup1	Chlorophyte
Chlke	Parachlorella	kessleri	Q39524	Hup2	Chlorophyte
Chlke	Parachlorella	kessleri	Q39525	Hup3	Chlorophyte
Mammalian	Bos	taurus	ABM06073.1		Mammalian
Mammalian	Danio	rerio	XP_002662574.1		Mammalian
Mammalian	Homo	sapien	BAD92224.1		Mammalian
Land Plant	Arabidopsis	thaliana	CAA39037		Land Plant
Land Plant	Arabidopsis	thaliana	NP_172214.5		Land Plant
Land Plant	Camelina	sativa	P_010434176.1		Land Plant
Land Plant	Glycine	max	XP_003533699.1		Land Plant
Land Plant	Vicia	faba	Z93775		Land Plant
Fungi	Kluyveromyces	lactis	P53387.1		Fungi
Fungi	Mucor	circinelloides	EPB82650.1	1544_10596	Fungi
Fungi	Parasitella	parasitica	CEP10983.1		Fungi
Fungi	Saccharomyces	arboricola H-6	EJS43913.1		Fungi
Fungi	Saccharomyces	cerevisiae	EHN02084.1		Fungi

## Sheet: Accession Numbers Figure S2
18S Sequences used in Figure S2
Genus	Species	Accession Number
Thalassiosira	pseudonana	AF374481.2
Cyclotella	cryptica	AY485499.1
Thalassiosira	oceanica	AF374479.2
Pseudonitzschia	multiseries	U18241.1
Fragilariopsis	cylindrus	AY485467.1
Phaeodactylum	tricornutum	AJ269501.1
Bolidomonas	pacifica	AF123595.1
Sequences from Damsté et. al. 2004
